# Supplementary material for: Motif conservation, stability, and host gene expression are the main drivers of snoRNA expression across vertebrates
Source: Genome Res. 2023 Apr;33(4):525–40. doi: 10.1101/gr.277483.122 (PMC10234308; doi:10.1101/gr.277483.122)
Supplement: Supplemental Material [file supp_gr.277483.122_Supplemental_code_repository.zip]

Archive with 251 entries (242 files):
- Abundance_determinants_snoRNA-master/
- Abundance_determinants_snoRNA-master/cluster.json
- Abundance_determinants_snoRNA-master/config.json
- Abundance_determinants_snoRNA-master/get_figures.py
- Abundance_determinants_snoRNA-master/README.md
- Abundance_determinants_snoRNA-master/slurmSubmit.py
- Abundance_determinants_snoRNA-master/Snakefile
- Abundance_determinants_snoRNA-master/envs/
- Abundance_determinants_snoRNA-master/envs/bigbedtobed.yaml
- Abundance_determinants_snoRNA-master/envs/branchpointer.yaml
- Abundance_determinants_snoRNA-master/envs/coco.yaml
- Abundance_determinants_snoRNA-master/envs/coco_cc.yaml
- Abundance_determinants_snoRNA-master/envs/conservation.yaml
- Abundance_determinants_snoRNA-master/envs/fastqc.yaml
- Abundance_determinants_snoRNA-master/envs/gffread.yaml
- Abundance_determinants_snoRNA-master/envs/git.yaml
- Abundance_determinants_snoRNA-master/envs/kallisto.yaml
- Abundance_determinants_snoRNA-master/envs/liftover.yaml
- Abundance_determinants_snoRNA-master/envs/logomaker.yaml
- Abundance_determinants_snoRNA-master/envs/psql.yaml
- Abundance_determinants_snoRNA-master/envs/python.yaml
- Abundance_determinants_snoRNA-master/envs/python_ml.yaml
- Abundance_determinants_snoRNA-master/envs/python_regex.yaml
- Abundance_determinants_snoRNA-master/envs/recount3.yaml
- Abundance_determinants_snoRNA-master/envs/rna_fold.yaml
- Abundance_determinants_snoRNA-master/envs/samtools.yaml
- Abundance_determinants_snoRNA-master/envs/sashimi.yaml
- Abundance_determinants_snoRNA-master/envs/star.yaml
- Abundance_determinants_snoRNA-master/envs/trimmomatic.yaml
- Abundance_determinants_snoRNA-master/envs/upset_r.yaml
- Abundance_determinants_snoRNA-master/envs/venn_diagram.yaml
- Abundance_determinants_snoRNA-master/rules/
- Abundance_determinants_snoRNA-master/rules/branch_point.smk
- Abundance_determinants_snoRNA-master/rules/candidate_analyses.smk
- Abundance_determinants_snoRNA-master/rules/chip_seq.smk
- Abundance_determinants_snoRNA-master/rules/clip_seq.smk
- Abundance_determinants_snoRNA-master/rules/conservation.smk
- Abundance_determinants_snoRNA-master/rules/cv_train_test.smk
- Abundance_determinants_snoRNA-master/rules/cv_train_test_10_iterations.smk
- Abundance_determinants_snoRNA-master/rules/cv_train_test_10_iterations_only_hamming.smk
- Abundance_determinants_snoRNA-master/rules/cv_train_test_20_iterations.smk
- Abundance_determinants_snoRNA-master/rules/cv_train_test_for_species_prediction_top4.smk
- Abundance_determinants_snoRNA-master/rules/cv_train_test_manual_split.smk
- Abundance_determinants_snoRNA-master/rules/cv_train_test_manual_split_gtex_HG.smk
- Abundance_determinants_snoRNA-master/rules/cv_train_test_manual_split_top3.smk
- Abundance_determinants_snoRNA-master/rules/cv_train_test_manual_split_top4.smk
- Abundance_determinants_snoRNA-master/rules/cv_train_test_one_feature.smk
- Abundance_determinants_snoRNA-master/rules/cv_train_test_scale_after_split.smk
- Abundance_determinants_snoRNA-master/rules/cv_train_test_wo_clusters.smk
- Abundance_determinants_snoRNA-master/rules/cv_train_test_wo_feature.smk
- Abundance_determinants_snoRNA-master/rules/data_processing.smk
- Abundance_determinants_snoRNA-master/rules/downloads.smk
- Abundance_determinants_snoRNA-master/rules/downloads_species.smk
- Abundance_determinants_snoRNA-master/rules/feature_normalization.smk
- Abundance_determinants_snoRNA-master/rules/figures_features.smk
- Abundance_determinants_snoRNA-master/rules/figures_model_output.smk
- Abundance_determinants_snoRNA-master/rules/gtex_HG_cutoff.smk
- Abundance_determinants_snoRNA-master/rules/kallisto.smk
- Abundance_determinants_snoRNA-master/rules/merge_features.smk
- Abundance_determinants_snoRNA-master/rules/mouse_prediction.smk
- Abundance_determinants_snoRNA-master/rules/mouse_prediction_figures.smk
- Abundance_determinants_snoRNA-master/rules/other_figures.smk
- Abundance_determinants_snoRNA-master/rules/shap_retest.smk
- Abundance_determinants_snoRNA-master/rules/shap_subgroups.smk
- Abundance_determinants_snoRNA-master/rules/snora81_overexpression_analyses.smk
- Abundance_determinants_snoRNA-master/rules/species_prediction.smk
- Abundance_determinants_snoRNA-master/rules/species_prediction_figures.smk
- Abundance_determinants_snoRNA-master/rules/structure.smk
- Abundance_determinants_snoRNA-master/rules/supplementary_analyses.smk
- Abundance_determinants_snoRNA-master/rules/supplementary_analyses_figures.smk
- Abundance_determinants_snoRNA-master/rules/terminal_stem.smk
- Abundance_determinants_snoRNA-master/rules/tgirt_seq_mouse.smk
- Abundance_determinants_snoRNA-master/rules/yeast_prediction.smk
- Abundance_determinants_snoRNA-master/scripts/
- Abundance_determinants_snoRNA-master/scripts/bash/
- Abundance_determinants_snoRNA-master/scripts/bash/gtex_download.sh
- Abundance_determinants_snoRNA-master/scripts/bash/snora77b_structure.sh
- Abundance_determinants_snoRNA-master/scripts/bash/svg_to_png.sh
- Abundance_determinants_snoRNA-master/scripts/python/
- Abundance_determinants_snoRNA-master/scripts/python/abundance_cutoff.py
- Abundance_determinants_snoRNA-master/scripts/python/abundance_cutoff_all_biotypes.py
- Abundance_determinants_snoRNA-master/scripts/python/add_gene_biotype.py
- Abundance_determinants_snoRNA-master/scripts/python/add_HG_tpm.py
- Abundance_determinants_snoRNA-master/scripts/python/add_HG_tpm_gtex.py
- Abundance_determinants_snoRNA-master/scripts/python/all_feature_rank_df.py
- Abundance_determinants_snoRNA-master/scripts/python/all_feature_rank_df_10_iterations.py
- Abundance_determinants_snoRNA-master/scripts/python/all_feature_rank_df_manual_split.py
- Abundance_determinants_snoRNA-master/scripts/python/AQR_binding.py
- Abundance_determinants_snoRNA-master/scripts/python/bed_for_vap.py
- Abundance_determinants_snoRNA-master/scripts/python/cd_box_location.py
- Abundance_determinants_snoRNA-master/scripts/python/cd_box_location_all.py
- Abundance_determinants_snoRNA-master/scripts/python/clean_sno_sequences.py
- Abundance_determinants_snoRNA-master/scripts/python/combine_gene_quantification.py
- Abundance_determinants_snoRNA-master/scripts/python/concat_all_shap_values.py
- Abundance_determinants_snoRNA-master/scripts/python/concat_feature_rank_iterations_df.py
- Abundance_determinants_snoRNA-master/scripts/python/confusion_matrix_f1.py
- Abundance_determinants_snoRNA-master/scripts/python/confusion_matrix_f1_scale_after_split.py
- Abundance_determinants_snoRNA-master/scripts/python/confusion_matrix_f1_wo_clusters.py
- Abundance_determinants_snoRNA-master/scripts/python/convert_motif_table_to_fa.py
- Abundance_determinants_snoRNA-master/scripts/python/core_RBP_binding_cd_par_clip.py
- Abundance_determinants_snoRNA-master/scripts/python/DKC1_binding_eCLIP.py
- Abundance_determinants_snoRNA-master/scripts/python/fasta_per_sno_type.py
- Abundance_determinants_snoRNA-master/scripts/python/fasta_per_sno_type_mouse.py
- Abundance_determinants_snoRNA-master/scripts/python/fasta_per_sno_type_species.py
- Abundance_determinants_snoRNA-master/scripts/python/fasta_sequence_abundance_status.py
- Abundance_determinants_snoRNA-master/scripts/python/fasta_sequence_abundance_status_length.py
- Abundance_determinants_snoRNA-master/scripts/python/fasta_sno_sequence_species.py
- Abundance_determinants_snoRNA-master/scripts/python/find_mouse_HG_expression_level.py
- Abundance_determinants_snoRNA-master/scripts/python/find_mouse_snoRNA_HG.py
- Abundance_determinants_snoRNA-master/scripts/python/find_mouse_snoRNA_labels_w_length.py
- Abundance_determinants_snoRNA-master/scripts/python/find_mouse_snoRNA_type.py
- Abundance_determinants_snoRNA-master/scripts/python/find_species_HG_expression_level.py
- Abundance_determinants_snoRNA-master/scripts/python/find_species_snoRNA_HG.py
- Abundance_determinants_snoRNA-master/scripts/python/find_species_snoRNA_type.py
- Abundance_determinants_snoRNA-master/scripts/python/find_yeast_HG_expression_level.py
- Abundance_determinants_snoRNA-master/scripts/python/find_yeast_snoRNA_type.py
- Abundance_determinants_snoRNA-master/scripts/python/flanking_nt_to_motifs.py
- Abundance_determinants_snoRNA-master/scripts/python/flank_extend_snoRNA.py
- Abundance_determinants_snoRNA-master/scripts/python/flank_extend_snoRNA_mouse.py
- Abundance_determinants_snoRNA-master/scripts/python/flank_extend_snoRNA_species.py
- Abundance_determinants_snoRNA-master/scripts/python/format_gtf_bed_for_HG.py
- Abundance_determinants_snoRNA-master/scripts/python/generate_snoRNA_beds.py
- Abundance_determinants_snoRNA-master/scripts/python/generate_transcriptID_geneName.py
- Abundance_determinants_snoRNA-master/scripts/python/get_all_shap_values.py
- Abundance_determinants_snoRNA-master/scripts/python/get_all_shap_values_manual_split.py
- Abundance_determinants_snoRNA-master/scripts/python/get_best_bp.py
- Abundance_determinants_snoRNA-master/scripts/python/get_consensus_confusion_value_mouse.py
- Abundance_determinants_snoRNA-master/scripts/python/get_fasta_terminal_stem.py
- Abundance_determinants_snoRNA-master/scripts/python/get_host_gene_biotype_mouse.py
- Abundance_determinants_snoRNA-master/scripts/python/get_variable_sno_label_same_host.py
- Abundance_determinants_snoRNA-master/scripts/python/ggsashimi.py
- Abundance_determinants_snoRNA-master/scripts/python/haca_box_location.py
- Abundance_determinants_snoRNA-master/scripts/python/haca_box_location_all.py
- Abundance_determinants_snoRNA-master/scripts/python/hamming_distance_box_all.py
- Abundance_determinants_snoRNA-master/scripts/python/host_functions.py
- Abundance_determinants_snoRNA-master/scripts/python/hyperparameter_tuning_cv.py
- Abundance_determinants_snoRNA-master/scripts/python/keep_one_feature.py
- Abundance_determinants_snoRNA-master/scripts/python/map_bed_peaks_to_sno.py
- Abundance_determinants_snoRNA-master/scripts/python/merge_bed_peaks.py
- Abundance_determinants_snoRNA-master/scripts/python/merge_coco_cc_output.py
- Abundance_determinants_snoRNA-master/scripts/python/merge_coco_cc_output_mouse.py
- Abundance_determinants_snoRNA-master/scripts/python/merge_features.py
- Abundance_determinants_snoRNA-master/scripts/python/merge_features_mouse.py
- Abundance_determinants_snoRNA-master/scripts/python/merge_features_species.py
- Abundance_determinants_snoRNA-master/scripts/python/multi_HG_different_label_snoRNAs.py
- Abundance_determinants_snoRNA-master/scripts/python/one_hot_encode.py
- Abundance_determinants_snoRNA-master/scripts/python/predict_mouse_snoRNA_label.py
- Abundance_determinants_snoRNA-master/scripts/python/predict_snora81s_label.py
- Abundance_determinants_snoRNA-master/scripts/python/predict_species_snoRNA_label.py
- Abundance_determinants_snoRNA-master/scripts/python/predict_species_snoRNA_label_final.py
- Abundance_determinants_snoRNA-master/scripts/python/predict_species_snoRNA_label_no_dup.py
- Abundance_determinants_snoRNA-master/scripts/python/predict_species_snoRNA_label_top3.py
- Abundance_determinants_snoRNA-master/scripts/python/predict_species_snoRNA_label_wo_dup.py
- Abundance_determinants_snoRNA-master/scripts/python/predict_yeast_snoRNA_label.py
- Abundance_determinants_snoRNA-master/scripts/python/real_confusion_value_df.py
- Abundance_determinants_snoRNA-master/scripts/python/regroup_sno_confusion_value_iterations.py
- Abundance_determinants_snoRNA-master/scripts/python/remove_feature.py
- Abundance_determinants_snoRNA-master/scripts/python/remove_snoRNA_clusters.py
- Abundance_determinants_snoRNA-master/scripts/python/scale_features.py
- Abundance_determinants_snoRNA-master/scripts/python/scale_features_after_manual_split.py
- Abundance_determinants_snoRNA-master/scripts/python/scale_features_after_manual_split_top3.py
- Abundance_determinants_snoRNA-master/scripts/python/scale_features_after_manual_split_top4.py
- Abundance_determinants_snoRNA-master/scripts/python/scale_features_after_split.py
- Abundance_determinants_snoRNA-master/scripts/python/scale_features_species_prediction_top4.py
- Abundance_determinants_snoRNA-master/scripts/python/snodb_table_formatting.py
- Abundance_determinants_snoRNA-master/scripts/python/sno_conservation.py
- Abundance_determinants_snoRNA-master/scripts/python/sno_location_exon.py
- Abundance_determinants_snoRNA-master/scripts/python/sno_presence_in_all_test_sets.py
- Abundance_determinants_snoRNA-master/scripts/python/terminal_stem_length.py
- Abundance_determinants_snoRNA-master/scripts/python/test_models.py
- Abundance_determinants_snoRNA-master/scripts/python/test_models_scale_after_split.py
- Abundance_determinants_snoRNA-master/scripts/python/test_models_wo_clusters.py
- Abundance_determinants_snoRNA-master/scripts/python/train_models.py
- Abundance_determinants_snoRNA-master/scripts/python/train_models_scale_after_split.py
- Abundance_determinants_snoRNA-master/scripts/python/train_models_wo_clusters.py
- Abundance_determinants_snoRNA-master/scripts/python/graphs/
- Abundance_determinants_snoRNA-master/scripts/python/graphs/bar_abundance_status_per_biotype.py
- Abundance_determinants_snoRNA-master/scripts/python/graphs/bar_ab_status_prediction_species.py
- Abundance_determinants_snoRNA-master/scripts/python/graphs/bar_categorical.py
- Abundance_determinants_snoRNA-master/scripts/python/graphs/bar_categorical_mouse.py
- Abundance_determinants_snoRNA-master/scripts/python/graphs/bar_categorical_species.py
- Abundance_determinants_snoRNA-master/scripts/python/graphs/bar_intronic_features.py
- Abundance_determinants_snoRNA-master/scripts/python/graphs/bivariate_density_haca.py
- Abundance_determinants_snoRNA-master/scripts/python/graphs/comparison_tpm_sno_type.py
- Abundance_determinants_snoRNA-master/scripts/python/graphs/decision_plot.py
- Abundance_determinants_snoRNA-master/scripts/python/graphs/decision_plot_FN.py
- Abundance_determinants_snoRNA-master/scripts/python/graphs/decision_plot_FP.py
- Abundance_determinants_snoRNA-master/scripts/python/graphs/decision_plot_multi_HG_snoRNAs.py
- Abundance_determinants_snoRNA-master/scripts/python/graphs/decision_plot_TN.py
- Abundance_determinants_snoRNA-master/scripts/python/graphs/decision_plot_TP.py
- Abundance_determinants_snoRNA-master/scripts/python/graphs/density_features.py
- Abundance_determinants_snoRNA-master/scripts/python/graphs/density_features_mouse.py
- Abundance_determinants_snoRNA-master/scripts/python/graphs/density_features_simple.py
- Abundance_determinants_snoRNA-master/scripts/python/graphs/density_features_species.py
- Abundance_determinants_snoRNA-master/scripts/python/graphs/density_features_split.py
- Abundance_determinants_snoRNA-master/scripts/python/graphs/density_FP_vs_TN_host_expressed.py
- Abundance_determinants_snoRNA-master/scripts/python/graphs/density_normalized_mfe_split.py
- Abundance_determinants_snoRNA-master/scripts/python/graphs/density_scaled_features_split.py
- Abundance_determinants_snoRNA-master/scripts/python/graphs/density_upstream_conservation.py
- Abundance_determinants_snoRNA-master/scripts/python/graphs/dist_to_bp_thresh_HG_AQR_overlap.py
- Abundance_determinants_snoRNA-master/scripts/python/graphs/dist_to_bp_thresh_other_features.py
- Abundance_determinants_snoRNA-master/scripts/python/graphs/donut_labels_host_biotype.py
- Abundance_determinants_snoRNA-master/scripts/python/graphs/donut_labels_host_biotype_mouse.py
- Abundance_determinants_snoRNA-master/scripts/python/graphs/donut_labels_intron_subgroup.py
- Abundance_determinants_snoRNA-master/scripts/python/graphs/donut_labels_sno_type.py
- Abundance_determinants_snoRNA-master/scripts/python/graphs/donut_labels_sno_type_mouse.py
- Abundance_determinants_snoRNA-master/scripts/python/graphs/donut_labels_sno_type_species.py
- Abundance_determinants_snoRNA-master/scripts/python/graphs/donut_top_features_rank_percent.py
- Abundance_determinants_snoRNA-master/scripts/python/graphs/feature_importance.py
- Abundance_determinants_snoRNA-master/scripts/python/graphs/forgi_snora77b.py
- Abundance_determinants_snoRNA-master/scripts/python/graphs/functions.py
- Abundance_determinants_snoRNA-master/scripts/python/graphs/functions_venn.py
- Abundance_determinants_snoRNA-master/scripts/python/graphs/global_shap_bar_plot.py
- Abundance_determinants_snoRNA-master/scripts/python/graphs/hbar_nb_sno_per_confusion_val_HG.py
- Abundance_determinants_snoRNA-master/scripts/python/graphs/heatmap_feature_rank_correlation.py
- Abundance_determinants_snoRNA-master/scripts/python/graphs/heatmap_shap.py
- Abundance_determinants_snoRNA-master/scripts/python/graphs/logo_box.py
- Abundance_determinants_snoRNA-master/scripts/python/graphs/logo_box_wo_blank_plus_pie.py
- Abundance_determinants_snoRNA-master/scripts/python/graphs/pairplot_numerical.py
- Abundance_determinants_snoRNA-master/scripts/python/graphs/pairplot_top_5.py
- Abundance_determinants_snoRNA-master/scripts/python/graphs/PCA.py
- Abundance_determinants_snoRNA-master/scripts/python/graphs/pie.py
- Abundance_determinants_snoRNA-master/scripts/python/graphs/pie_confusion_values.py
- Abundance_determinants_snoRNA-master/scripts/python/graphs/pie_confusion_values_mouse.py
- Abundance_determinants_snoRNA-master/scripts/python/graphs/pie_donut_multi_HG_snoRNAs.py
- Abundance_determinants_snoRNA-master/scripts/python/graphs/rbp_enrichment_density.py
- Abundance_determinants_snoRNA-master/scripts/python/graphs/roc_curve.py
- Abundance_determinants_snoRNA-master/scripts/python/graphs/roc_curve_one_feature.py
- Abundance_determinants_snoRNA-master/scripts/python/graphs/roc_curve_scale_after_split.py
- Abundance_determinants_snoRNA-master/scripts/python/graphs/roc_curve_wo_clusters.py
- Abundance_determinants_snoRNA-master/scripts/python/graphs/roc_curve_wo_feature.py
- Abundance_determinants_snoRNA-master/scripts/python/graphs/scatter_accuracies.py
- Abundance_determinants_snoRNA-master/scripts/python/graphs/scatter_accuracies_10_iterations.py
- Abundance_determinants_snoRNA-master/scripts/python/graphs/scatter_accuracies_20_iterations.py
- Abundance_determinants_snoRNA-master/scripts/python/graphs/stem_comparison_tpm.py
- Abundance_determinants_snoRNA-master/scripts/python/graphs/summary_shap.py
- Abundance_determinants_snoRNA-master/scripts/python/graphs/summary_shap_hg_biotype.py
- Abundance_determinants_snoRNA-master/scripts/python/graphs/summary_shap_snotype.py
- Abundance_determinants_snoRNA-master/scripts/python/graphs/tSNE.py
- Abundance_determinants_snoRNA-master/scripts/python/graphs/upset_per_confusion_value.py
- Abundance_determinants_snoRNA-master/scripts/python/graphs/upset_top_features_df.py
- Abundance_determinants_snoRNA-master/scripts/python/graphs/violin_feature_rank.py
- Abundance_determinants_snoRNA-master/scripts/python/graphs/violin_feature_rank_manual_split.py
- Abundance_determinants_snoRNA-master/scripts/python/graphs/violin_tpm_confusion_value.py
- Abundance_determinants_snoRNA-master/scripts/python/graphs/violin_tpm_confusion_value_mouse.py
- Abundance_determinants_snoRNA-master/scripts/python/graphs/violin_tpm_FN_TP.py
- Abundance_determinants_snoRNA-master/scripts/python/graphs/__pycache__/
- Abundance_determinants_snoRNA-master/scripts/r/
- Abundance_determinants_snoRNA-master/scripts/r/branch_pointer.R
- Abundance_determinants_snoRNA-master/scripts/r/download_mouse_HG_RNA_seq_datasets.R
- Abundance_determinants_snoRNA-master/scripts/r/upset_top_features.R
