# Supplementary material for: Motif conservation, stability, and host gene expression are the main drivers of snoRNA expression across vertebrates
Source: Genome Res. 2023 Apr;33(4):525–40. doi: 10.1101/gr.277483.122 (PMC10234308; doi:10.1101/gr.277483.122)
Supplement: Supplemental Material [file supp_gr.277483.122_Supplemental_code_repository.zip › Abundance_determinants_snoRNA-master/cluster.json]

{
  "__default__":
  {
    "job-name": "SM.{rule}",
    "nodes": "1",
    "cpus-per-task": "1",
    "mem": "4G",
    "time": "0-1:30:00",
    "mail-user": "etienne.fafard-couture@usherbrooke.ca",
    "mail-type": "FAIL"
  },
  "branch_point":
  {
    "cpus-per-task": "1",
    "mem": "4G",
    "time": "0-3:00:00",
    "mail-user": "etienne.fafard-couture@usherbrooke.ca",
    "mail-type": "FAIL"
  },
  "sno_conservation":
  {
    "cpus-per-task": "1",
    "mem": "10G",
    "time": "0-4:30:00",
    "mail-user": "etienne.fafard-couture@usherbrooke.ca",
    "mail-type": "FAIL"
  },
  "bw_to_bg":
  {
    "cpus-per-task": "1",
    "mem": "64G",
    "time": "0-1:30:00",
    "mail-user": "etienne.fafard-couture@usherbrooke.ca",
    "mail-type": "FAIL"
  },
  "gtf_to_bed":
  {
    "cpus-per-task": "1",
    "mem": "8G",
    "time": "0-1:00:00",
    "mail-user": "etienne.fafard-couture@usherbrooke.ca",
    "mail-type": "FAIL"
  },
  "HG_gtf_to_bed":
  {
    "cpus-per-task": "1",
    "mem": "8G",
    "time": "0-1:00:00",
    "mail-user": "etienne.fafard-couture@usherbrooke.ca",
    "mail-type": "FAIL"
  },
  "sno_exon_location":
  {
    "cpus-per-task": "1",
    "mem": "4G",
    "time": "0-5:30:00",
    "mail-user": "etienne.fafard-couture@usherbrooke.ca",
    "mail-type": "FAIL"
  },
  "all_feature_rank_df_10_iterations":
  {
    "cpus-per-task": "1",
    "mem": "2G",
    "time": "0-7:00:00",
  },
  "all_feature_rank_df_manual_split":
  {
    "cpus-per-task": "1",
    "mem": "2G",
    "time": "0-7:00:00",
    "mail-user": "etienne.fafard-couture@usherbrooke.ca",
    "mail-type": "FAIL"
  },
  "all_feature_rank_df_manual_split_gtex_HG":
  {
    "cpus-per-task": "1",
    "mem": "2G",
    "time": "0-7:00:00",
    "mail-user": "etienne.fafard-couture@usherbrooke.ca",
    "mail-type": "FAIL"
  },
  "hyperparameter_tuning_cv_scale_after_split_10_iterations":
  {
    "cpus-per-task": "1",
    "mem": "4G",
    "time": "0-3:00:00",
    "mail-user": "etienne.fafard-couture@usherbrooke.ca",
    "mail-type": "FAIL"
  },
  "hyperparameter_tuning_cv_scale_after_manual_split_only_hamming":
  {
    "cpus-per-task": "1",
    "mem": "4G",
    "time": "0-3:00:00",
    "mail-user": "etienne.fafard-couture@usherbrooke.ca",
    "mail-type": "FAIL"
  },
  "hyperparameter_tuning_cv_scale_after_manual_split":
  {
    "cpus-per-task": "1",
    "mem": "4G",
    "time": "0-3:00:00",
    "mail-user": "etienne.fafard-couture@usherbrooke.ca",
    "mail-type": "FAIL"
  },
  "hyperparameter_tuning_cv_scale_after_manual_split_top3":
  {
    "cpus-per-task": "1",
    "mem": "4G",
    "time": "0-3:00:00",
    "mail-user": "etienne.fafard-couture@usherbrooke.ca",
    "mail-type": "FAIL"
  },
  "hyperparameter_tuning_cv_scale_after_manual_split_top4":
  {
    "cpus-per-task": "1",
    "mem": "4G",
    "time": "0-3:00:00",
    "mail-user": "etienne.fafard-couture@usherbrooke.ca",
    "mail-type": "FAIL"
  },
  "hyperparameter_tuning_cv_species_prediction_top4":
  {
    "cpus-per-task": "1",
    "mem": "4G",
    "time": "0-3:00:00",
    "mail-user": "etienne.fafard-couture@usherbrooke.ca",
    "mail-type": "FAIL"
  },
  "hyperparameter_tuning_cv_species_prediction_top4_rs":
  {
    "cpus-per-task": "1",
    "mem": "4G",
    "time": "0-3:00:00",
    "mail-user": "etienne.fafard-couture@usherbrooke.ca",
    "mail-type": "FAIL"
  },
  "hyperparameter_tuning_cv_species_prediction_top3_rs":
  {
    "cpus-per-task": "1",
    "mem": "4G",
    "time": "0-3:00:00",
    "mail-user": "etienne.fafard-couture@usherbrooke.ca",
    "mail-type": "FAIL"
  },
  "hyperparameter_tuning_cv_scale_after_manual_split_gtex_HG":
  {
    "cpus-per-task": "1",
    "mem": "4G",
    "time": "0-3:00:00",
    "mail-user": "etienne.fafard-couture@usherbrooke.ca",
    "mail-type": "FAIL"
  },
  "train_models_scale_after_split_10_iterations":
  {
    "cpus-per-task": "1",
    "mem": "4G",
    "time": "0-3:00:00",
    "mail-user": "etienne.fafard-couture@usherbrooke.ca",
    "mail-type": "FAIL"
  },
  "train_models_scale_after_manual_split_only_hamming":
  {
    "cpus-per-task": "1",
    "mem": "4G",
    "time": "0-3:00:00",
    "mail-user": "etienne.fafard-couture@usherbrooke.ca",
    "mail-type": "FAIL"
  },
  "train_models_scale_after_manual_split":
  {
    "cpus-per-task": "1",
    "mem": "4G",
    "time": "0-3:00:00",
    "mail-user": "etienne.fafard-couture@usherbrooke.ca",
    "mail-type": "FAIL"
  },
  "train_models_scale_after_manual_split_top3":
  {
    "cpus-per-task": "1",
    "mem": "4G",
    "time": "0-3:00:00",
    "mail-user": "etienne.fafard-couture@usherbrooke.ca",
    "mail-type": "FAIL"
  },
  "train_models_scale_after_manual_split_top4":
  {
    "cpus-per-task": "1",
    "mem": "4G",
    "time": "0-3:00:00",
    "mail-user": "etienne.fafard-couture@usherbrooke.ca",
    "mail-type": "FAIL"
  },
  "train_models_scale_after_manual_split_top4_rs":
  {
    "cpus-per-task": "1",
    "mem": "4G",
    "time": "0-3:00:00",
    "mail-user": "etienne.fafard-couture@usherbrooke.ca",
    "mail-type": "FAIL"
  },
  "train_models_scale_after_manual_split_top3_rs":
  {
    "cpus-per-task": "1",
    "mem": "4G",
    "time": "0-3:00:00",
    "mail-user": "etienne.fafard-couture@usherbrooke.ca",
    "mail-type": "FAIL"
  },
  "train_models_scale_after_manual_split_gtex_HG":
  {
    "cpus-per-task": "1",
    "mem": "4G",
    "time": "0-3:00:00",
    "mail-user": "etienne.fafard-couture@usherbrooke.ca",
    "mail-type": "FAIL"
  },
  "train_models_species_prediction_top4":
  {
    "cpus-per-task": "1",
    "mem": "4G",
    "time": "0-3:00:00",
    "mail-user": "etienne.fafard-couture@usherbrooke.ca",
    "mail-type": "FAIL"
  },
  "shap_global_snotype_scale_after_split_10_iterations":
  {
    "cpus-per-task": "1",
    "mem": "2G",
    "time": "0-5:00:00",
    "mail-user": "etienne.fafard-couture@usherbrooke.ca",
    "mail-type": "FAIL"
  },
    "bar_shap_global_snotype_scale_after_split_10_iterations":
  {
    "cpus-per-task": "1",
    "mem": "2G",
    "time": "0-5:00:00",
    "mail-user": "etienne.fafard-couture@usherbrooke.ca",
    "mail-type": "FAIL"
  },
  "get_all_shap_values":
  {
    "cpus-per-task": "1",
    "mem": "2G",
    "time": "0-5:00:00",
    "mail-user": "etienne.fafard-couture@usherbrooke.ca",
    "mail-type": "FAIL"
  },
  "get_all_shap_values_manual_split":
  {
    "cpus-per-task": "1",
    "mem": "2G",
    "time": "0-5:00:00",
    "mail-user": "etienne.fafard-couture@usherbrooke.ca",
    "mail-type": "FAIL"
  },
  "get_all_shap_values_manual_split_gtex_HG":
  {
    "cpus-per-task": "1",
    "mem": "2G",
    "time": "0-5:00:00",
    "mail-user": "etienne.fafard-couture@usherbrooke.ca",
    "mail-type": "FAIL"
  },
  "kallisto_index":
  {
    "cpus-per-task": "1",
    "mem": "16G",
    "time": "0-1:00:00"
  },
  "kallisto_quant":
  {
    "cpus-per-task": "8",
    "mem": "32G",
    "time": "0-2:00:00"
  },
  "qc_before_trim":
  {
    "cpus-per-task": "16",
    "mem": "32G",
    "time": "0-3:00:00",
    "mail-user": "etienne.fafard-couture@usherbrooke.ca",
    "mail-type": "FAIL"
  },
  "qc_after_trim":
  {
    "cpus-per-task": "16",
    "mem": "32G",
    "time": "0-3:00:00",
    "mail-user": "etienne.fafard-couture@usherbrooke.ca",
    "mail-type": "FAIL"
  },
  "trimming":
  {
    "cpus-per-task": "4",
    "mem": "16G",
    "time": "0-4:00:00",
    "mail-user": "etienne.fafard-couture@usherbrooke.ca",
    "mail-type": "FAIL"
  },
  "star_index":
  {
    "cpus-per-task": "32",
    "mem": "64G",
    "time": "0-6:00:00",
    "mail-user": "etienne.fafard-couture@usherbrooke.ca",
    "mail-type": "FAIL"
  },
  "star_align":
  {
    "cpus-per-task": "32",
    "mem": "128G",
    "time": "0-3:00:00",
    "mail-user": "etienne.fafard-couture@usherbrooke.ca",
    "mail-type": "FAIL"
  },
  "coco_cc":
  {
    "cpus-per-task": "32",
    "mem": "32G",
    "time": "0-3:30:00",
    "mail-user": "etienne.fafard-couture@usherbrooke.ca",
    "mail-type": "FAIL"
  }
}
