# Supplementary material for: Motif conservation, stability, and host gene expression are the main drivers of snoRNA expression across vertebrates
Source: Genome Res. 2023 Apr;33(4):525–40. doi: 10.1101/gr.277483.122 (PMC10234308; doi:10.1101/gr.277483.122)
Supplement: Supplemental Material [file supp_gr.277483.122_Supplemental_code_repository.zip › Abundance_determinants_snoRNA-master/config.json]

{
  "numerical_features": ["sno_length", "intron_rank_5prime", "intron_rank_3prime", "relative_intron_rank", "total_intron_number", "intron_length",
                        "distance_upstream_exon", "distance_downstream_exon",
                        "dist_to_bp", "sno_mfe", "terminal_stem_mfe",
                        "terminal_stem_length_score", "combined_box_hamming"],
  "numerical_features_scaled": ["sno_length_norm", "total_intron_number_norm", "intron_length_norm", "intron_rank_5prime_norm",
                        "intron_rank_3prime_norm", "relative_intron_rank_norm",
                        "distance_upstream_exon_norm", "distance_downstream_exon_norm",
                        "dist_to_bp_norm", "sno_mfe_norm", "terminal_stem_mfe_norm",
                        "terminal_stem_length_score_norm"],
  "mouse_numerical_features": ["combined_box_hamming", "sno_mfe", "terminal_stem_mfe"],
  "species_numerical_features": ["combined_box_hamming", "sno_mfe", "terminal_stem_mfe"],
  "top_10_numerical_features": ["combined_box_hamming", "terminal_stem_mfe", "sno_mfe", "relative_intron_rank", "sno_length"],
  "top_10_categorical_features": ["host_expressed", "dual_initiation", "functional_ncRNA", "rRNA", "intergenic"],
  "categorical_features": ["sno_type", "sno_target", "host_biotype2", "host_function",
                          "NMD_susceptibility", "di_promoter", "abundance_cutoff_host"],
  "intronic_features": ["intron_length", "distance_upstream_exon", "distance_downstream_exon",
                        "dist_to_bp"],
  "comparison_confusion_val": ["FP_vs_TN_TP", "FN_vs_TN_TP"],
  "manual_iteration": ["manual_first", "manual_second", "manual_third", "manual_fourth", "manual_fifth", "manual_sixth", "manual_seventh",
                      "manual_eighth", "manual_ninth", "manual_tenth"],
  "iteration": ["first", "second", "third", "fourth", "fifth", "sixth", "seventh", "eighth", "ninth", "tenth"],
  "tissue": ["Breast_1", "Breast_2", "Breast_3", "Ovary_1", "Ovary_2", "Ovary_3", "Liver_1", "Liver_2", "Liver_3", "Testis_1", "Testis_2", "Testis_3",
              "Brain_1", "Brain_2", "Brain_3", "Prostate_1", "Prostate_2", "Prostate_3", "Skeletal_muscle_1", "Skeletal_muscle_2", "Skeletal_muscle_3",
            "HCT116_1", "HCT116_2", "MCF7_1", "MCF7_2", "PC3_1", "PC3_2", "SKOV_frg_1", "SKOV_frg_2", "TOV112D_1", "TOV112D_2"],
  "rs": [16, 27, 42, 153, 238],
  "srr_id_conversion":
  {
    "SRR207090": "Bone_marrow_1",
    "SRR207091": "Bone_marrow_2",
    "SRR207092": "Cerebellum_1",
    "SRR207093": "Cerebellum_2",
    "SRR207094": "Cortex_1",
    "SRR207095": "Cortex_2",
    "SRR207096": "Heart_1",
    "SRR207097": "Heart_2",
    "SRR207098": "Kidney_1",
    "SRR207099": "Kidney_2",
    "SRR207100": "Liver_1",
    "SRR207101": "Liver_2",
    "SRR207102": "Lung_1",
    "SRR207103": "Lung_2",
    "SRR207104": "Spleen_1",
    "SRR207105": "Spleen_2",
    "SRR207106": "Embryonic_fibroblast_1",
    "SRR207107": "Embryonic_fibroblast_2",
    "SRR207108": "mESC_1",
    "SRR207109": "mESC_2",
    "SRR392604": "E14_5_brain_1",
    "SRR392605": "E14_5_brain_2",
    "SRR392606": "E14_5_heart_1",
    "SRR392607": "E14_5_heart_2",
    "SRR392608": "E14_5_limb_1",
    "SRR392609": "E14_5_limb_2",
    "SRR392610": "E14_5_liver_1",
    "SRR392611": "E14_5_liver_2",
    "SRR392613": "Intestine_1",
    "SRR499923": "Intestine_2",
    "SRR392614": "Olfactory_1",
    "SRR392615": "Olfactory_2",
    "SRR392616": "Placenta_1",
    "SRR392617": "Placenta_2",
    "SRR392618": "Testis_1",
    "SRR392619": "Testis_2",
    "SRR392620": "Thymus_1",
    "SRR392621": "Thymus_2"
  },
  "gtex_id": ["Name", "Description",
              "GTEX-13CZV-0011-R10b-SM-5LZYD", "GTEX-145MI-0011-R10a-SM-5PNZD", "GTEX-11EMC-0011-R10a-SM-DNZZJ",
              "GTEX-1122O-1226-SM-5H113", "GTEX-1J8Q2-2726-SM-A9G2X", "GTEX-ZTTD-1026-SM-51MRD",
              "GTEX-145MF-0826-SM-5QGQA", "GTEX-QEG4-1826-SM-CKZN9", "GTEX-ZVT3-1626-SM-5GU66",
              "GTEX-11TTK-0326-SM-5BC5N", "GTEX-139T4-0326-SM-5K7XN", "GTEX-XUZC-2126-SM-4BRW8",
              "GTEX-13SLX-2426-SM-664OM", "GTEX-Q734-0726-SM-48TZP", "GTEX-XV7Q-1426-SM-4BRWA",
              "GTEX-11TT1-2026-SM-5EQM8", "GTEX-1GN2E-2026-SM-9JGGG", "GTEX-ZYFD-2526-SM-5E45L",
              "GTEX-13FHP-2826-SM-5IJFW", "GTEX-OHPM-2126-SM-3LK75", "GTEX-U4B1-1526-SM-4DXSL"],
  "gtex_id_unpaired": ["Name", "Description",
              "GTEX-111CU-0126-SM-5GZWZ", "GTEX-11EMC-0526-SM-5EGJN", "GTEX-11I78-1826-SM-5A5M4",
              "GTEX-131XG-1826-SM-5LZV4", "GTEX-133LE-1526-SM-5IFEN", "GTEX-144GL-2526-SM-5TDDL",
              "GTEX-13PL7-1126-SM-5MR5O", "GTEX-12WSG-0926-SM-5EGIH", "GTEX-S4Z8-0226-SM-4AD5K",
              "GTEX-11TT1-1326-SM-5PNYM", "GTEX-1211K-0626-SM-5FQUZ", "GTEX-15ER7-1726-SM-6PAMX",
              "GTEX-1A8FM-2026-SM-7P8RN", "GTEX-ZE9C-1426-SM-4WKGM", "GTEX-ZYT6-2226-SM-5GIC9",
              "GTEX-1122O-0226-SM-5N9DA", "GTEX-11P81-0126-SM-5HL5Y", "GTEX-111FC-1026-SM-5GZX1",
              "GTEX-111FC-0526-SM-5GZZ8", "GTEX-11LCK-1326-SM-5Q5AN", "GTEX-11VI4-2126-SM-5EGI1"],
  "gtex_id_unpaired_tissue_dict":
  {
    "GTEX-111CU-0126-SM-5GZWZ": "Adrenal_gland_gtex_1",
    "GTEX-11EMC-0526-SM-5EGJN": "Adrenal_gland_gtex_2",
    "GTEX-11I78-1826-SM-5A5M4": "Adrenal_gland_gtex_3",
    "GTEX-131XG-1826-SM-5LZV4": "Colon_gtex_1",
    "GTEX-133LE-1526-SM-5IFEN": "Colon_gtex_2",
    "GTEX-144GL-2526-SM-5TDDL": "Colon_gtex_3",
    "GTEX-13PL7-1126-SM-5MR5O": "Spleen_gtex_1",
    "GTEX-12WSG-0926-SM-5EGIH": "Spleen_gtex_2",
    "GTEX-S4Z8-0226-SM-4AD5K": "Spleen_gtex_3",
    "GTEX-11TT1-1326-SM-5PNYM": "Heart_gtex_1",
    "GTEX-1211K-0626-SM-5FQUZ": "Heart_gtex_2",
    "GTEX-15ER7-1726-SM-6PAMX": "Heart_gtex_3",
    "GTEX-1A8FM-2026-SM-7P8RN": "Kidney_gtex_1",
    "GTEX-ZE9C-1426-SM-4WKGM": "Kidney_gtex_2",
    "GTEX-ZYT6-2226-SM-5GIC9": "Kidney_gtex_3",
    "GTEX-1122O-0226-SM-5N9DA": "Thyroid_gtex_1",
    "GTEX-11P81-0126-SM-5HL5Y": "Thyroid_gtex_2",
    "GTEX-111FC-1026-SM-5GZX1": "Thyroid_gtex_3",
    "GTEX-111FC-0526-SM-5GZZ8": "Nerve_gtex_1",
    "GTEX-11LCK-1326-SM-5Q5AN": "Nerve_gtex_2",
    "GTEX-11VI4-2126-SM-5EGI1": "Nerve_gtex_3",
  },
  "gtex_id_tissue_dict":
  {
    "GTEX-13CZV-0011-R10b-SM-5LZYD": "Brain_gtex_1",
    "GTEX-145MI-0011-R10a-SM-5PNZD": "Brain_gtex_2",
    "GTEX-11EMC-0011-R10a-SM-DNZZJ": "Brain_gtex_3",
    "GTEX-1122O-1226-SM-5H113": "Breast_gtex_1",
    "GTEX-1J8Q2-2726-SM-A9G2X": "Breast_gtex_2",
    "GTEX-ZTTD-1026-SM-51MRD": "Breast_gtex_3",
    "GTEX-145MF-0826-SM-5QGQA": "Liver_gtex_1",
    "GTEX-QEG4-1826-SM-CKZN9": "Liver_gtex_2",
    "GTEX-ZVT3-1626-SM-5GU66": "Liver_gtex_3",
    "GTEX-11TTK-0326-SM-5BC5N": "Skeletal_muscle_gtex_1",
    "GTEX-139T4-0326-SM-5K7XN": "Skeletal_muscle_gtex_2",
    "GTEX-XUZC-2126-SM-4BRW8": "Skeletal_muscle_gtex_3",
    "GTEX-13SLX-2426-SM-664OM": "Ovary_gtex_1",
    "GTEX-Q734-0726-SM-48TZP": "Ovary_gtex_2",
    "GTEX-XV7Q-1426-SM-4BRWA": "Ovary_gtex_3",
    "GTEX-11TT1-2026-SM-5EQM8": "Prostate_gtex_1",
    "GTEX-1GN2E-2026-SM-9JGGG": "Prostate_gtex_2",
    "GTEX-ZYFD-2526-SM-5E45L": "Prostate_gtex_3",
    "GTEX-13FHP-2826-SM-5IJFW": "Testis_gtex_1",
    "GTEX-OHPM-2126-SM-3LK75": "Testis_gtex_2",
    "GTEX-U4B1-1526-SM-4DXSL": "Testis_gtex_3",
  },
  "random_state_iteration":
  {
    "first": 42,
    "second": 43,
    "third": 44,
    "fourth": 45,
    "fifth": 46,
    "sixth": 47,
    "seventh": 48,
    "eighth": 49,
    "ninth": 50,
    "tenth": 51
  },
    "iteration_20": ["first_20", "second_20", "third_20", "fourth_20", "fifth_20", "sixth_20", "seventh_20", "eighth_20", "ninth_20", "tenth_20",
                    "eleventh_20", "twelfth_20", "thirteenth_20", "fourteenth_20", "fifteenth_20", "sixteenth_20", "seventeenth_20", "eighteenth_20",
                    "nineteenth_20", "twentieth_20"],
  "random_state_iteration_20":
  {
    "first_20": 42,
    "second_20": 43,
    "third_20": 44,
    "fourth_20": 45,
    "fifth_20": 46,
    "sixth_20": 47,
    "seventh_20": 48,
    "eighth_20": 49,
    "ninth_20": 50,
    "tenth_20": 51,
    "eleventh_20": 0,
    "twelfth_20": 1,
    "thirteenth_20": 10138,
    "fourteenth_20": 12839,
    "fifteenth_20": 4054,
    "sixteenth_20": 16186,
    "seventeenth_20": 5425,
    "eighteenth_20": 9583,
    "nineteenth_20": 195,
    "twentieth_20": 21794,
  },
  "feature_effect": ["conservation_score_norm", "terminal_stem_mfe_norm", "sno_mfe_norm",
                    "host_expressed", "all_four", "top_10", "top_10_intergenic", "top_10_all", "top_11_all", "Other"],
  "one_feature": ["conservation_score_norm", "terminal_stem_mfe_norm", "sno_mfe_norm",
                    "host_expressed", "intron_number_norm", "all_four", "all_five", "intergenic", "dist_to_bp_norm"],
  "feature_hue": ["sno_type", "abundance_cutoff", "abundance_cutoff_2"],
  "intron_group_feature": ["sno_mfe", "terminal_stem_mfe", "combined_box_hamming", "total_intron_number", "sno_length", "dist_to_bp", "intron_rank_3prime", "intron_rank_5prime", "relative_intron_rank"],
  "pca_hue": ["label", "intergenic"],
  "models": ["log_reg", "svc", "rf", "gbm"],
  "models2": ["log_reg", "svc", "rf", "gbm", "knn"],
  "models3": ["log_reg", "svc", "rf"],
  "sno_type": ["CD", "HACA"],
  "hg_biotype": ["intronic", "intergenic"],
  "multi_HG_diff_label": ["GAS5", "SNHG17"],
  "multi_HG_sno_ids":
  {
    "GAS5": ["NR_002579", "NR_002746", "NR_002750", "NR_003938", "NR_003939", "NR_003940", "NR_003941", "NR_003942", "NR_003943", "NR_003944", "NR_132783"],
    "SNHG17": ["ENSG00000200354", "ENSG00000201512", "ENSG00000225091", "ENSG00000235408", "ENSG00000277034"]
  },
  "interesting_sno_ids": ["ENSG00000264346", "ENSG00000212498", "ENSG00000221420"],
  "confusion_value": ["TN", "FP", "FN", "TP"],
  "FN": ["ENSG00000201240", "ENSG00000221102", "cluster_672",
        "ENSG00000221164", "ENSG00000201247", "ENSG00000199666",
        "ENSG00000212615", "snoDB1989", "snoDB1292"],
  "FP": ["ENSG00000278123", "ENSG00000238390", "ENSG00000212498",
        "ENSG00000278089", "NR_132974", "ENSG00000222588"],
  "TN": ["ENSG00000199571", "ENSG00000201348", "ENSG00000238372", "ENSG00000253041",
        "ENSG00000201666","ENSG00000239182", "ENSG00000199370", "ENSG00000274535",
        "ENSG00000207109", "NR_145799"],
  "TP": ["ENSG00000206597", "ENSG00000281910", "ENSG00000264346",
        "ENSG00000199785", "ENSG00000238649", "ENSG00000212135", "ENSG00000200987"],
  "mouse_untreated_fastq_ids":
  {
    "mESC_untreated_1": "https://sra-pub-sars-cov2.s3.amazonaws.com/sra-src/SRR10382787/mESC_rep1",
    "mESC_untreated_2": "https://sra-pub-sars-cov2.s3.amazonaws.com/sra-src/SRR10382788/mESC_rep2",
    "mESC_untreated_3": "https://sra-pub-sars-cov2.s3.amazonaws.com/sra-src/SRR10382789/mESC_rep3"
  },
  "mouse_RA_treated_fastq_ids":
  {
    "mESC_RA_1": "https://sra-pub-sars-cov2.s3.amazonaws.com/sra-src/SRR10382790/RA_rep1",
    "mESC_RA_2": "https://sra-pub-sars-cov2.s3.amazonaws.com/sra-src/SRR10382791/RA_rep2",
    "mESC_RA_3": "https://sra-pub-sars-cov2.s3.amazonaws.com/sra-src/SRR10382792/RA_rep3"
  },
  "path":
  {
    "coco_merge_mouse": "results/coco_merge_mouse/",
    "merge_coco_output": "data/coco_output/",
    "r_env_dir": ".snakemake/conda/*/bin/R",
    "bedtools_dir": ".snakemake/conda/*/bin/bedtools",
    "bp_window_table": "data/branch_point/bp_window.csv",
    "bp_distance": "data/branch_point/bp_distance.csv",
    "bp_distance_simple": "data/branch_point/bp_distance_simple.tsv",
    "sno_distance_bp": "results/tables/intron_nb_exon_AND_bp_distance_sno_HG.tsv",
    "host_gene_df": "data/references/final_host_gene_list_v101.csv",
    "host_functions": "data/references/host_functions.tsv",
    "refseq_gtf": "data/references/refseq.gtf",
    "gtf_tsv_table": "data/references/hg38_Ensembl_V101_Scottlab_2020_genes.tsv",
    "gtf": "data/references/hg38_Ensembl_V101_Scottlab_2020.gtf",
    "mouse_gtf": "data/references/Mus_musculus.GRCm39.105.gtf",
    "corrected_mouse_gtf": "data/references/Mus_musculus.GRCm39.105.correct_annotation.gtf",
    "yeast_genome": "data/references/yeast_genome_ensembl_105.fa",
    "yeast_gtf": "data/references/yeast_ensembl_105.gtf",
    "sorted_gtf_bed": "data/bed_files/hg38_Ensembl_V101_Scottlab_2020_sorted.gtf.bed",
    "sorted_gtf_bed_mouse": "data/bed_files/Mus_musculus.GRCm39.105_sorted.gtf.bed",
    "sorted_gtf_bed_yeast": "data/bed_files/yeast_ensembl_105_sorted.gtf.bed",
    "formatted_gtf_bed_mouse": "data/bed_files/Mus_musculus.GRCm39.105_formatted.gtf.bed",
    "formatted_gtf_bed_yeast": "data/bed_files/yeast_ensembl_105_formatted.gtf.bed",
    "hg_bed": "data/bed_files/host_genes.gtf.bed",
    "mouse_snoRNA_HG": "data/references/mouse_host_gene_list.tsv",
    "yeast_snoRNA_HG": "data/references/yeast_host_gene_list.tsv",
    "mouse_HG_abundance_cutoff": "data/references/mouse_HG_abundance_cutoff.tsv",
    "yeast_HG_abundance_cutoff": "data/references/yeast_HG_abundance_cutoff.tsv",
    "genome_v101": "data/references/Homo_sapiens.GRCh38.dna.primary_assembly_V101.fa",
    "mouse_genome": "data/references/Mus_musculus.GRCm39.105.fa",
    "genome_chr": "data/references/genome_w_chr.fa",
    "hg_gtf": "data/references/host_gene_v101.gtf",
    "all_sno_bed": "data/bed_files/all_snoRNA.bed",
    "all_sno_bed_mouse": "data/bed_files/all_mouse_snoRNA.bed",
    "all_sno_bed_yeast": "data/bed_files/all_yeast_snoRNA.bed",
    "all_sno_bed_formated": "data/bed_files/all_snoRNA_formated.bed",
    "sno_bed": "data/bed_files/",
    "sno_bed_vap": "data/vap_bed_files/",
    "sno_tpm_df": "data/coco_output/tpm_w_biotype_v101_sno_HG.csv",
    "sno_tpm_df_cutoff": "data/coco_output/tpm_w_biotype_v101_sno_HG_cutoff.tsv",
    "sno_tpm_df_gtex_HG": "data/coco_output/tpm_w_biotype_v101_sno_HG_gtex.csv",
    "sno_tpm_df_cutoff_gtex_HG": "data/coco_output/tpm_w_biotype_v101_sno_HG_gtex_cutoff.tsv",
    "sno_tpm_df_gtex_HG_unpaired": "data/coco_output/tpm_w_biotype_v101_sno_HG_gtex_unpaired.csv",
    "sno_tpm_df_cutoff_gtex_HG_unpaired": "data/coco_output/tpm_w_biotype_v101_sno_HG_gtex_unpaired_cutoff.tsv",
    "all_RNA_biotypes_tpm_df_cutoff": "data/coco_output/tpm_w_biotype_v101_all_RNAs_cutoff.tsv",
    "variable_sno_label_same_host": "results/tables/variable_sno_label_same_host.tsv",
    "snhg14_bed": "data/references/snhg14.bed",
    "snhg14_gtf": "data/references/snhg14.gtf",
    "sno_location_exon": "data/sno_location_exon",
    "sno_location_table": "results/tables/intron_nb_exon_distance_sno_HG.tsv",
    "sno_length": "data/sno_length/sno_length.tsv",
    "intersection_sno_conservation": "data/references/intersection_sno_conservation_bedgraph.bed",
    "sno_conservation": "data/references/sno_conservation.tsv",
    "intersection_upstream_sno_conservation": "data/references/intersection_upstream_sno_conservation_bedgraph.bed",
    "upstream_sno_conservation": "data/references/upstream_sno_conservation.tsv",
    "phastcons_bw": "data/references/phastcons_100_vert.bw",
    "phastcons_bg": "data/references/phastcons_100_vert.bedGraph",
    "snodb": "data/references/snoDB1.1.1_for_hg38_Ensembl_V101_Scottlab_2020.tsv",
    "snodb_formatted": "data/references/snodb_formatted.tsv",
    "nmd_lykke_andersen_corrigendum": "data/references/NMD_substrates_HG_Lykke_andersen_2016_relaxed_CORRIGENDUM.csv",
    "di_promoter_nepal": "data/references/di_promoters_nepal.csv",
    "lnctard": "data/references/lncRNA_functions.tsv",
    "protein_coding_HG_functions": "data/references/protein_coding_functions.tsv",
    "sno_sequences": "data/structure/stability/sno_sequences.tsv",
    "sno_sequences_mouse": "data/mouse_bed_files/sno_sequences_mouse.fa",
    "sno_sequences_yeast": "data/yeast_bed_files/sno_sequences_yeast.fa",
    "structure_stability_fasta": "data/structure/stability/sno_mfe.fa",
    "structure_stability_tsv": "data/structure/stability/sno_mfe.tsv",
    "structure_stability_fasta_mouse": "data/structure/stability_mouse/sno_mfe_mouse.fa",
    "structure_stability_tsv_mouse": "data/structure/stability_mouse/sno_mfe_mouse.tsv",
    "structure_stability_fasta_yeast": "data/structure/stability_yeast/sno_mfe_yeast.fa",
    "structure_stability_tsv_yeast": "data/structure/stability_yeast/sno_mfe_yeast.tsv",
    "flanking_regions_cd_left": "data/terminal_stem/extended_region_cd_left.bed",
    "flanking_regions_cd_right": "data/terminal_stem/extended_region_cd_right.bed",
    "flanking_regions_haca_left": "data/terminal_stem/extended_region_haca_left.bed",
    "flanking_regions_haca_right": "data/terminal_stem/extended_region_haca_right.bed",
    "flanking_regions_sno_fasta": "data/terminal_stem/terminal_stem_sequences.fa",
    "terminal_stem_mfe_fasta": "data/terminal_stem/terminal_stem_mfe.fa",
    "terminal_stem_mfe_tsv": "data/terminal_stem/terminal_stem_mfe.tsv",
    "flanking_regions_cd_left_mouse": "data/terminal_stem_mouse/extended_region_cd_left.bed",
    "flanking_regions_cd_right_mouse": "data/terminal_stem_mouse/extended_region_cd_right.bed",
    "flanking_regions_haca_left_mouse": "data/terminal_stem_mouse/extended_region_haca_left.bed",
    "flanking_regions_haca_right_mouse": "data/terminal_stem_mouse/extended_region_haca_right.bed",
    "flanking_regions_sno_fasta_mouse": "data/terminal_stem_mouse/terminal_stem_sequences.fa",
    "terminal_stem_mfe_fasta_mouse": "data/terminal_stem_mouse/terminal_stem_mfe.fa",
    "terminal_stem_mfe_tsv_mouse": "data/terminal_stem_mouse/terminal_stem_mfe.tsv",
    "flanking_regions_cd_left_yeast": "data/terminal_stem_yeast/extended_region_cd_left.bed",
    "flanking_regions_cd_right_yeast": "data/terminal_stem_yeast/extended_region_cd_right.bed",
    "flanking_regions_haca_left_yeast": "data/terminal_stem_yeast/extended_region_haca_left.bed",
    "flanking_regions_haca_right_yeast": "data/terminal_stem_yeast/extended_region_haca_right.bed",
    "flanking_regions_sno_fasta_yeast": "data/terminal_stem_yeast/terminal_stem_sequences.fa",
    "terminal_stem_mfe_fasta_yeast": "data/terminal_stem_yeast/terminal_stem_mfe.fa",
    "terminal_stem_mfe_tsv_yeast": "data/terminal_stem_yeast/terminal_stem_mfe.tsv",
    "terminal_stem_length": "data/terminal_stem/terminal_stem_length.tsv",
    "combined_rbp_score_df": "results/tables/combined_rbp_score.tsv",
    "feature_df": "results/tables/all_features_labels.tsv",
    "feature_df_mouse": "results/tables/all_features_labels_mouse.tsv",
    "feature_df_yeast": "results/tables/all_features_labels_yeast.tsv",
    "feature_df_gtex_HG": "results/tables/all_features_labels_gtex_HG.tsv",
    "feature_df_gtex_HG_unpaired": "results/tables/all_features_labels_gtex_HG_unpaired.tsv",
    "scaled_feature_df": "results/tables/all_features_labels_scaled.tsv",
    "scaled_feature_train_df": "results/tables/all_features_labels_scaled_train.tsv",
    "scaled_feature_cv_df": "results/tables/all_features_labels_scaled_cv.tsv",
    "scaled_feature_test_df": "results/tables/all_features_labels_scaled_test.tsv",
    "scaled_feature_y_train": "results/tables/labels_train.tsv",
    "scaled_feature_y_cv": "results/tables/labels_cv.tsv",
    "scaled_feature_y_test": "results/tables/labels_test.tsv",
    "scaled_feature_10_iterations": "results/tables/datasets_10_iterations/",
    "scaled_feature_20_iterations": "results/tables/datasets_20_iterations/",
    "one_hot_encoded_df": "results/tables/all_features_labels_scaled_encoded.tsv",
    "one_hot_encoded_df_before_split": "results/tables/all_features_labels_encoded_before_split.tsv",
    "one_hot_encoded_df_before_split_gtex_HG": "results/tables/all_features_labels_encoded_before_split_gtex_HG.tsv",
    "one_hot_encoded_df_before_split_gtex_HG_unpaired": "results/tables/all_features_labels_encoded_before_split_gtex_HG_unpaired.tsv",
    "hyperparameter_tuning": "results/tables/hyperparameter_tuning/",
    "trained_models": "results/trained_models/",
    "training_accuracy": "results/tables/training_accuracy/",
    "test_accuracy": "results/tables/test_accuracy/",
    "test_accuracy_mouse": "results/tables/mouse_prediction/test_accuracy/",
    "confusion_matrix_f1": "results/tables/confusion_matrix_f1/",
    "confusion_matrix_f1_mouse": "results/tables/mouse_prediction/confusion_matrix_f1/",
    "merged_confusion_matrix": "results/tables/confusion_matrix_f1/merged_confusion_matrix.tsv",
    "snora77b_terminal_stem_fasta": "data/structure/stability/snora77b_stem_structure_mfe.fa",
    "snora77b_fasta": "data/structure/stability/snora77b_mfe.fa",
    "one_hot_encoded_df_wo_clusters": "results/tables/all_features_labels_scaled_encoded_wo_clusters.tsv",
    "one_hot_encoded_df_wo_feature": "results/tables/all_features_labels_scaled_encoded_wo_",
    "one_hot_encoded_df_one_feature": "results/tables/all_features_labels_scaled_encoded_one_feature",
    "top_5_features_df": "results/tables/top_5_features_across_models.tsv",
    "all_feature_rank_df": "results/tables/all_features_rank_across_models.tsv",
    "all_feature_rank_df_10_iterations": "results/tables/all_features_rank_across_models_10_iterations.tsv",
    "all_feature_rank_df_manual_split": "results/tables/all_features_rank_across_models_manual_split_iterations.tsv",
    "all_feature_rank_df_manual_split_gtex_HG": "results/tables/all_features_rank_across_models_manual_split_iterations_gtex_HG.tsv",
    "shap_path": "./.snakemake/conda/*/lib/python*/site-packages/shap/plots/_beeswarm.py",
    "all_cd_fa": "data/references/all_cd.fa",
    "all_haca_fa": "data/references/all_haca.fa",
    "all_cd_mouse_fa": "data/references/all_cd_mouse.fa",
    "all_haca_mouse_fa": "data/references/all_haca_mouse.fa",
    "all_cd_yeast_fa": "data/references/all_cd_yeast.fa",
    "all_haca_yeast_fa": "data/references/all_haca_yeast.fa",
    "expressed_cd_fa": "data/references/expressed_cd.fa",
    "expressed_haca_fa": "data/references/expressed_haca.fa",
    "not_expressed_cd_fa": "data/references/not_expressed_cd.fa",
    "not_expressed_haca_fa": "data/references/not_expressed_haca.fa",
    "small_expressed_cd_fa": "data/references/small_expressed_cd.fa",
    "long_expressed_cd_fa": "data/references/long_expressed_cd.fa",
    "small_not_expressed_cd_fa": "data/references/small_not_expressed_cd.fa",
    "long_not_expressed_cd_fa": "data/references/long_not_expressed_cd.fa",
    "c_box_expressed_fa": "data/references/expressed_c_box.fa",
    "c_box_not_expressed_fa": "data/references/not_expressed_c_box.fa",
    "d_box_expressed_fa": "data/references/expressed_d_box.fa",
    "d_box_not_expressed_fa": "data/references/not_expressed_d_box.fa",
    "c_prime_box_expressed_fa": "data/references/expressed_c_prime_box.fa",
    "c_prime_box_not_expressed_fa": "data/references/not_expressed_c_prime_box.fa",
    "d_prime_box_expressed_fa": "data/references/expressed_d_prime_box.fa",
    "d_prime_box_not_expressed_fa": "data/references/not_expressed_d_prime_box.fa",
    "h_box_expressed_fa": "data/references/expressed_h_box.fa",
    "h_box_not_expressed_fa": "data/references/not_expressed_h_box.fa",
    "aca_box_expressed_fa": "data/references/expressed_aca_box.fa",
    "aca_box_not_expressed_fa": "data/references/not_expressed_aca_box.fa",
    "c_box_expressed_flanking_nt_fa": "data/references/expressed_c_box_w_flanking_nt.fa",
    "c_box_not_expressed_flanking_nt_fa": "data/references/not_expressed_c_box_w_flanking_nt.fa",
    "d_box_expressed_flanking_nt_fa": "data/references/expressed_d_box_w_flanking_nt.fa",
    "d_box_not_expressed_flanking_nt_fa": "data/references/not_expressed_d_box_w_flanking_nt.fa",
    "c_prime_box_expressed_flanking_nt_fa": "data/references/expressed_c_prime_box_w_flanking_nt.fa",
    "c_prime_box_not_expressed_flanking_nt_fa": "data/references/not_expressed_c_prime_box_w_flanking_nt.fa",
    "d_prime_box_expressed_flanking_nt_fa": "data/references/expressed_d_prime_box_w_flanking_nt.fa",
    "d_prime_box_not_expressed_flanking_nt_fa": "data/references/not_expressed_d_prime_box_w_flanking_nt.fa",
    "h_box_expressed_flanking_nt_fa": "data/references/expressed_h_box_w_flanking_nt.fa",
    "h_box_not_expressed_flanking_nt_fa": "data/references/not_expressed_h_box_w_flanking_nt.fa",
    "aca_box_expressed_flanking_nt_fa": "data/references/expressed_aca_box_w_flanking_nt.fa",
    "aca_box_not_expressed_flanking_nt_fa": "data/references/not_expressed_aca_box_w_flanking_nt.fa",
    "c_d_and_prime_box_location": "data/references/c_d_and_prime_box_location.tsv",
    "c_d_and_prime_box_location_mouse": "data/references/c_d_and_prime_box_location_mouse.tsv",
    "c_d_and_prime_box_location_yeast": "data/references/c_d_and_prime_box_location_yeast.tsv",
    "c_d_and_prime_box_location_expressed": "data/references/c_d_and_prime_box_location_expressed.tsv",
    "c_d_and_prime_box_location_not_expressed": "data/references/c_d_and_prime_box_location_not_expressed.tsv",
    "h_aca_box_location_expressed": "data/references/h_aca_box_location_expressed.tsv",
    "h_aca_box_location_not_expressed": "data/references/h_aca_box_location_not_expressed.tsv",
    "h_aca_box_location": "data/references/h_aca_box_location.tsv",
    "h_aca_box_location_mouse": "data/references/h_aca_box_location_mouse.tsv",
    "h_aca_box_location_yeast": "data/references/h_aca_box_location_yeast.tsv",
    "hamming_distance_box_df": "data/references/hamming_distance_box_df.tsv",
    "hamming_distance_box_df_mouse": "data/references/hamming_distance_box_df_mouse.tsv",
    "hamming_distance_box_df_yeast": "data/references/hamming_distance_box_df_yeast.tsv",
    "TARDBP_rep1_eclip_bed": "data/references/eCLIP/TARDBP_rep1.bed",
    "TARDBP_rep2_eclip_bed": "data/references/eCLIP/TARDBP_rep2.bed",
    "AQR_HepG2_rep1_2_eclip_bed": "data/references/eCLIP/AQR_HepG2_rep1_2_merged.bed",
    "AQR_K562_rep1_2_eclip_bed": "data/references/eCLIP/AQR_K562_rep1_2_merged.bed",
    "DKC1_HepG2_rep1_2_eclip_bed": "data/references/eCLIP/DKC1_HepG2_rep1_2_merged.bed",
    "liftover_chain_file": "data/references/liftover_hg19_to_hg38.chain",
    "par_clip": "data/references/PAR_CLIP/",
    "NOP58_repA_par_clip": "data/references/PAR_CLIP/NOP58_repA.bed",
    "NOP58_repB_par_clip": "data/references/PAR_CLIP/NOP58_repB.bed",
    "NOP56_par_clip": "data/references/PAR_CLIP/NOP56.bed",
    "FBL_par_clip": "data/references/PAR_CLIP/FBL.bed",
    "FBL_mnase_par_clip": "data/references/PAR_CLIP/FBL_mnase.bed",
    "DKC1_par_clip": "data/references/PAR_CLIP/DKC1.bed",
    "sno_presence_test_sets": "data/references/sno_presence_test_sets.tsv",
    "sno_per_confusion_value": "data/references/sno_per_confusion_value/",
    "sno_per_confusion_value_manual_split": "results/tables/all_sno_per_confusion_value_manual_split.tsv",
    "shap_10_iterations": "results/tables/shap_10_iterations/",
    "real_confusion_value": "results/tables/real_confusion_value/",
    "sashimi_script": "scripts/python/ggsashimi.py",
    "bams": "data/bams/",
    "filtered_bams": "results/filtered_bams/",
    "transcriptome": "data/references/hg38_transcriptome.fa",
    "kallisto_index" : "data/references/kallisto.idx",
    "trimmed_reads": "data/trimmed_reads/",
    "gene_name": "data/references/gene_name.txt",
    "multi_HG_different_label_snoRNAs": "results/tables/multi_HG_different_label_snoRNAs.tsv",
    "mouse_snoRNA_labels_w_length": "results/tables/mouse_snoRNA_labels_w_length.tsv",
    "yeast_snoRNA_labels_w_length": "results/tables/yeast_snoRNA_labels_w_length.tsv",
    "mouse_snoRNA_type": "results/tables/mouse_snoRNA_type.tsv",
    "yeast_snoRNA_type": "data/references/saccharomyces_cerevisiae_snoRNA_type.tsv",
    "rna_central_to_ensembl_id": "data/references/rna_central_to_ensembl_id.tsv"
  },
  "hyperparameter_space":
  {
    "log_reg":
    {
      "C": [0.001, 0.01, 0.1, 1, 10, 100, 1000],
      "solver": ["newton-cg", "lbfgs", "liblinear", "sag", "saga"]
    },
    "svc":
    {
      "C": [0.001, 0.01, 0.1, 1, 10, 100, 1000],
      "gamma": ["auto", "scale"],
      "kernel": ["linear", "poly", "rbf", "sigmoid"],
      "degree": [3, 4, 5]
    },
    "rf":
    {
      "n_estimators": [10, 100, 1000, 5000],
      "max_depth": [1, 2, 3, 4, 5],
      "min_samples_split": [2, 5, 10],
      "min_samples_leaf": [1, 2, 3, 4]
    },
    "gbm":
    {
      "loss": ["deviance", "exponential"],
      "n_estimators": [10, 100, 1000, 5000],
      "max_depth": [1, 2, 3, 4, 5],
      "min_samples_split": [2, 5, 10],
      "min_samples_leaf": [1, 2, 3, 4]
    },
    "knn":
    {
      "n_neighbors": [2, 5, 10, 30],
      "weights": ["uniform", "distance"],
      "leaf_size": [5, 10, 30],
      "p": [1, 2]
    }
  },
  "download":
  {
    "refseq_gtf": "https://ftp.ncbi.nlm.nih.gov/genomes/refseq/vertebrate_mammalian/Homo_sapiens/all_assembly_versions/GCF_000001405.39_GRCh38.p13/GCF_000001405.39_GRCh38.p13_genomic.gtf.gz",
    "ensembl_genome": "http://ftp.ensembl.org/pub/release-101/fasta/homo_sapiens/dna/Homo_sapiens.GRCh38.dna.primary_assembly.fa.gz",
    "ensembl_mouse_genome": "http://ftp.ensembl.org/pub/release-105/fasta/mus_musculus/dna/Mus_musculus.GRCm39.dna.primary_assembly.fa.gz",
    "ensembl_yeast_genome": "http://ftp.ensembl.org/pub/release-105/fasta/saccharomyces_cerevisiae/dna/Saccharomyces_cerevisiae.R64-1-1.dna.toplevel.fa.gz",
    "ensembl_yeast_gtf": "http://ftp.ensembl.org/pub/release-105/gtf/saccharomyces_cerevisiae/Saccharomyces_cerevisiae.R64-1-1.105.gtf.gz",
    "ensembl_mouse_gtf": "http://ftp.ensembl.org/pub/release-105/gtf/mus_musculus/Mus_musculus.GRCm39.105.gtf.gz",
    "phastcons": "http://hgdownload.soe.ucsc.edu/goldenPath/hg38/phastCons100way/hg38.phastCons100way.bw",
    "coco_human_tpm_df": "https://zenodo.org/record/6799536/files/tpm_v101.csv",
    "gtf_human": "https://zenodo.org/record/6799536/files/hg38_Ensembl_V101_Scottlab_2020.gtf",
    "gtf_tsv_table": "https://zenodo.org/record/6799536/files/hg38_Ensembl_V101_Scottlab_2020_genes.tsv",
    "snodb": "https://zenodo.org/record/6799536/files/snoDB1.1.1_for_hg38_Ensembl_V101_Scottlab_2020.tsv",
    "final_host_gene_list_v101": "https://zenodo.org/record/6799536/files/final_host_gene_list_v101.csv",
    "protein_coding_HG_functions": "https://zenodo.org/record/6799536/files/protein_coding_functions.tsv",
    "nmd_lykke_andersen_corrigendum": "https://zenodo.org/record/6799536/files/NMD_substrates_HG_Lykke_andersen_2016_relaxed_CORRIGENDUM.csv",
    "di_promoter_nepal": "https://zenodo.org/record/6799536/files/di_promoters_nepal.csv",
    "lnctard": "https://zenodo.org/record/6800196/files/lncRNA_functions.tsv",
    "forgi": "https://github.com/ViennaRNA/forgi.git",
    "TARDBP_rep1_eclip": "https://www.encodeproject.org/files/ENCFF022DCK/@@download/ENCFF022DCK.bigBed",
    "TARDBP_rep2_eclip": "https://www.encodeproject.org/files/ENCFF118WWO/@@download/ENCFF118WWO.bigBed",
    "AQR_merged_rep1_2_HepG2_eclip": "https://www.encodeproject.org/files/ENCFF323PUC/@@download/ENCFF323PUC.bed.gz",
    "AQR_merged_rep1_2_K562_eclip": "https://www.encodeproject.org/files/ENCFF949QGM/@@download/ENCFF949QGM.bed.gz",
    "DKC1_merged_rep1_2_HepG2_eclip": "https://www.encodeproject.org/files/ENCFF633LQC/@@download/ENCFF633LQC.bed.gz",
    "liftover_chain_file": "https://hgdownload.cse.ucsc.edu/goldenpath/hg19/liftOver/hg19ToHg38.over.chain.gz",
    "NOP58_repA_par_clip": "ftp://ftp.ncbi.nlm.nih.gov/geo/samples/GSM1067nnn/GSM1067861/suppl/GSM1067861%5FETHZ%5FBSSE%5F100205%5F433DMAAXX%5F7%2Ebed%2Egz",
    "NOP58_repB_par_clip": "ftp://ftp.ncbi.nlm.nih.gov/geo/samples/GSM1067nnn/GSM1067862/suppl/GSM1067862%5FETHZ%5FBSSE%5F100205%5F433DMAAXX%5F8%2Ebed%2Egz",
    "NOP56_par_clip": "ftp://ftp.ncbi.nlm.nih.gov/geo/samples/GSM1067nnn/GSM1067863/suppl/GSM1067863%5FETHZ%5FBSSE%5F100427%5FBS%2DDSU%2DATTILA%5F1234%5F613TBAAXX%5F6%2Ebed%2Egz",
    "FBL_par_clip": "ftp://ftp.ncbi.nlm.nih.gov/geo/samples/GSM1067nnn/GSM1067864/suppl/GSM1067864%5FETHZ%5FBSSE%5F100427%5FBS%2DDSU%2DATTILA%5F1234%5F613TBAAXX%5F7%2Ebed%2Egz",
    "FBL_mnase_par_clip": "ftp://ftp.ncbi.nlm.nih.gov/geo/samples/GSM1067nnn/GSM1067865/suppl/GSM1067865%5FETHZ%5FBSSE%5F110126%5F708K9AAXX%5F4%2Ebed%2Egz",
    "DKC1_par_clip": "ftp://ftp.ncbi.nlm.nih.gov/geo/samples/GSM1067nnn/GSM1067866/suppl/GSM1067866%5FETHZ%5FBSSE%5F110126%5F708K9AAXX%5F6%2Ebed%2Egz",
    "sashimi_script": "https://raw.githubusercontent.com/guigolab/ggsashimi/master/ggsashimi.py",
    "coco_git_link": "https://github.com/scottgroup/coco.git",
    "rna_central_to_ensembl_id": "https://ftp.ebi.ac.uk/pub/databases/RNAcentral/current_release/id_mapping/database_mappings/ensembl.tsv",
    "gtex_data": "https://storage.googleapis.com/gtex_analysis_v8/rna_seq_data/GTEx_Analysis_2017-06-05_v8_RNASeQCv1.1.9_gene_tpm.gct.gz"
  },
  "figures":
  {
    "bivariate_density": "results/figures/bivariate_density/",
    "density": "results/figures/density/",
    "density_split_sno_type": "results/figures/density/sno_type/",
    "density_confusion_value": "results/figures/density/confusion_value/",
    "pairplot": "results/figures/pairplot/",
    "bar": "results/figures/barplot/",
    "bar_split_sno_type": "results/figures/barplot/sno_type/",
    "bar_confusion_value": "results/figures/barplot/confusion_value/",
    "hbar": "results/figures/horizontal_barplot/",
    "donut": "results/figures/donut/",
    "pie": "results/figures/pie/",
    "roc": "results/figures/roc/",
    "heatmap": "results/figures/heatmap/",
    "summary_shap": "results/figures/summary_shap/",
    "summary_shap_snotype": "results/figures/summary_shap_snotype/",
    "summary_shap_hg_biotype": "results/figures/summary_shap_hg_biotype/",
    "decision_plot": "results/figures/decision_plot/",
    "decision_plot_FN": "results/figures/decision_plot/false_negatives/",
    "decision_plot_FP": "results/figures/decision_plot/false_positives/",
    "decision_plot_TP": "results/figures/decision_plot/true_positives/",
    "decision_plot_TN": "results/figures/decision_plot/true_negatives/",
    "decision_plot_FN_scale_after_split": "results/figures/decision_plot/scale_after_split/false_negatives/",
    "decision_plot_FP_scale_after_split": "results/figures/decision_plot/scale_after_split/false_positives/",
    "decision_plot_TP_scale_after_split": "results/figures/decision_plot/scale_after_split/true_positives/",
    "decision_plot_TN_scale_after_split": "results/figures/decision_plot/scale_after_split/true_negatives/",
    "decision_plot_10_iterations": "results/figures/decision_plot/10_iterations/",
    "decision_plot_snora77b": "results/figures/decision_plot_snora77b/",
    "decision_plot_interesting_snoRNAs": "results/figures/decision_plot_interesting_snoRNAs/",
    "upset": "results/figures/upset/",
    "scatter": "results/figures/scatter/",
    "violin": "results/figures/violin",
    "pca": "results/figures/pca/",
    "t_sne": "results/figures/t_sne/",
    "forgi_structure": "results/figures/forgi_structure/",
    "logo": "results/figures/logo/",
    "logo_w_flanking": "results/figures/logo/logo_w_flanking/",
    "sashimi": "results/figures/sashimi/",
    "venn": "results/figures/venn/"
  },
  "colors_complex":
  {
    "simple": "#737373",
    "model_colors":
    {
      "log_reg" : "#1f77b4",
      "svc" : "#ff7f0e",
      "rf": "#2ca02c",
      "gbm" : "#d62728",
      "knn" : "#9467bd"
    },
    "sno_type":
    {
      "C/D": "#377eb8",
      "H/ACA": "#e41a1c"
    },
    "terminal_stem_strength_cd":
    {
      "Strong": "#377eb8",
      "Weak": "#a2bbdb"
    },
    "terminal_stem_strength_haca":
    {
      "Strong": "#e41a1c",
      "Weak": "#ff907b"
    },
    "sno_target":
    {
      "Orphan": "#33a02c",
      "rRNA": "#fec44f",
      "snRNA": "#fb9a99"
    },
    "host_biotype2":
    {
      "intergenic": "#e6ab02",
      "non_coding": "#e7298a",
      "protein_coding": "#7570b3"
    },
    "host_function":
    {
      "functional_ncRNA": "#fb9a99",
      "non_functional_ncRNA": "#e31a1c",
      "Ribosomal protein": "#a6cee3",
      "Ribosome biogenesis & translation": "#1f78b4",
      "RNA binding, processing, splicing": "#b2df8a",
      "Other": "#fdbf6f",
      "Poorly characterized": "#ff7f00",
      "intergenic": "#33a02c"
    },
    "NMD_susceptibility":
    {
      "True": "#000000",
      "False": "#525252",
      "intergenic": "#bdbdbd"
    },
    "di_promoter":
    {
      "dual_initiation": "#000000",
      "simple_initiation": "#525252",
      "intergenic": "#bdbdbd"
    },
    "label":
    {
      "expressed": "#f46d43",
      "not_expressed": "#66c2a5"
    },
    "intergenic":
    {
      "intergenic": "#1b9e77",
      "intronic": "#666666"
    },
    "abundance_cutoff":
    {
      "expressed": "#f46d43",
      "not_expressed": "#66c2a5"
    },
    "abundance_cutoff_2":
    {
      "expressed": "#f46d43",
      "not_expressed": "#66c2a5"
    },
    "abundance_cutoff_host":
    {
      "host_expressed": "#000000",
      "host_not_expressed": "#525252",
      "intergenic": "#bdbdbd"
    },
    "rank_top_features":
    {
      "1": "#4a1486",
      "2": "#6a51a3",
      "3": "#807dba",
      "4": "#9e9ac8",
      "5": "#dadaeb"
    },
    "intron_subgroup":
    {
      "long_intron": "#737373",
      "small_intron": "#bdbdbd"
    },
    "dist_to_bp_group":
    {
      "close": "#1b7837",
      "far": "#542788"
    },
    "AQR_binding":
    {
      "Intron is bound by AQR": "#252525",
      "Intron is not bound by AQR": "#bdbdbd"
    },
    "RBP_binding":
    {
      "RBP is bound to snoRNA": "#252525",
      "RBP is not bound to snoRNA": "#bdbdbd"
    },
    "confusion_value":
    {
      "TP": "#8dd3c7",
      "TN": "#bebada",
      "FP": "#fb8072",
      "FN": "#80b1d3"
    },
    "top_10_categorical_features":
    {
      "True": "#000000",
      "False": "#525252"
    },
    "mono_vs_multi_HG":
    {
      "mono_HG": "#1f78b4",
      "multi_HG": "#a6cee3"
    },
    "multi_HG_labels":
    {
      "HG_same_snoRNA_labels": "#525252",
      "HG_different_snoRNA_labels": "#d9d9d9"
    },
    "multi_HG_same_labels_proportion":
    {
      "all_expressed": "#ae017e",
      "all_not_expressed": "#fa9fb5"
    },
    "multi_HG_diff_labels_proportion":
    {
      "half_expressed_not_expressed": "#4a1486",
      "more_expressed": "#807dba",
      "more_not_expressed": "#bcbddc"
    },
    "found_motif":
    {
      "motif_was_found": "#bdbdbd",
      "no_motif_was_found": "#252525"
    }
  }
}
