# Supplementary material for: Motif conservation, stability, and host gene expression are the main drivers of snoRNA expression across vertebrates
Source: Genome Res. 2023 Apr;33(4):525–40. doi: 10.1101/gr.277483.122 (PMC10234308; doi:10.1101/gr.277483.122)
Supplement: Supplemental Material [file supp_gr.277483.122_Supplemental_code_repository.zip › Abundance_determinants_snoRNA-master/slurmSubmit.py]

#!/usr/bin/env python3

"""
Adapted from https://bitbucket.org/snakemake/snakemake/issues/28/clustering-jobs-with-snakemake

Launch with :
snakemake -j 99 --use-conda --cluster-config cluster.json --immediate-submit --notemp --cluster 'python3 slurmSubmit.py {dependencies}'

"""
import os
import sys

from snakemake.utils import read_job_properties

jobscript = sys.argv[-1]
job_properties = read_job_properties(jobscript)

cmdline = "sbatch "
for param, val in job_properties['cluster'].items():
    cmdline += "--{param} {val} ".format(param=param, val=val)

# Set up dependencies
dependencies = set(sys.argv[1:-1])
if dependencies:
    cmdline += " --dependency=afterok:{} ".format(":".join(dependencies))

# Adding the actual job
cmdline += jobscript

# remove the leading and trailing white space for the submitted jobid
cmdline += r" | awk '{print substr($NF, 0, length($NF))}'"

sys.stdout.write(cmdline)

os.system(cmdline)
