# Supplementary material for: Motif conservation, stability, and host gene expression are the main drivers of snoRNA expression across vertebrates
Source: Genome Res. 2023 Apr;33(4):525–40. doi: 10.1101/gr.277483.122 (PMC10234308; doi:10.1101/gr.277483.122)
Supplement: Supplemental Material [file supp_gr.277483.122_Supplemental_code_repository.zip › Abundance_determinants_snoRNA-master/envs/branchpointer.yaml]

channels:
  - defaults
  - conda-forge
  - bioconda
dependencies:
  - r-base=4.0.1
  - r-data.table=1.13.6
  - r-tidyverse=1.3.0
  - r-dplyr=1.0.9
  - r-rcolorbrewer=1.1_2
  - r-svglite=1.2.3.2
  - bioconductor-branchpointer=1.16.0
  - r-caret=6.0_86
  - bedtools=2.30.0
  - r-rlang=1.0.3
