# Supplementary material for: Motif conservation, stability, and host gene expression are the main drivers of snoRNA expression across vertebrates
Source: Genome Res. 2023 Apr;33(4):525–40. doi: 10.1101/gr.277483.122 (PMC10234308; doi:10.1101/gr.277483.122)
Supplement: Supplemental Material [file supp_gr.277483.122_Supplemental_code_repository.zip › Abundance_determinants_snoRNA-master/envs/coco.yaml]

channels:
  - defaults
  - bioconda
dependencies:
  - bedtools =2.29.0
  - numpy =1.17.2
  - pandas =0.24.2
  - samtools =1.9
  - subread =1.6.4
