# Supplementary material for: Motif conservation, stability, and host gene expression are the main drivers of snoRNA expression across vertebrates
Source: Genome Res. 2023 Apr;33(4):525–40. doi: 10.1101/gr.277483.122 (PMC10234308; doi:10.1101/gr.277483.122)
Supplement: Supplemental Material [file supp_gr.277483.122_Supplemental_code_repository.zip › Abundance_determinants_snoRNA-master/envs/logomaker.yaml]

channels:
  - default
  - bioconda
  - conda-forge
dependencies:
  - python = 3.6.13
  - matplotlib = 3.3.4
  - seaborn =0.11.1
  - pandas = 1.1.5
  - numpy = 1.19.5
  - scipy =1.5.2
  - logomaker = 0.8
