# Supplementary material for: Motif conservation, stability, and host gene expression are the main drivers of snoRNA expression across vertebrates
Source: Genome Res. 2023 Apr;33(4):525–40. doi: 10.1101/gr.277483.122 (PMC10234308; doi:10.1101/gr.277483.122)
Supplement: Supplemental Material [file supp_gr.277483.122_Supplemental_code_repository.zip › Abundance_determinants_snoRNA-master/envs/recount3.yaml]

channels :
  - defaults
  - conda-forge
  - bioconda
dependencies  :
  - bioconductor-recount3=1.4.0
  - bioconductor-recount=1.20.0
  - r-base=4.1.3
