# Supplementary material for: Motif conservation, stability, and host gene expression are the main drivers of snoRNA expression across vertebrates
Source: Genome Res. 2023 Apr;33(4):525–40. doi: 10.1101/gr.277483.122 (PMC10234308; doi:10.1101/gr.277483.122)
Supplement: Supplemental Material [file supp_gr.277483.122_Supplemental_code_repository.zip › Abundance_determinants_snoRNA-master/envs/sashimi.yaml]

channels:
  - default
  - bioconda
  - conda-forge
  - r
dependencies:
  - r-svglite =1.2.3.2
  - r-ggplot2 =3.1.1
  - r-gridExtra =2.3
  - r-data.table =1.12.2
  - pysam
