# Supplementary material for: Motif conservation, stability, and host gene expression are the main drivers of snoRNA expression across vertebrates
Source: Genome Res. 2023 Apr;33(4):525–40. doi: 10.1101/gr.277483.122 (PMC10234308; doi:10.1101/gr.277483.122)
Supplement: Supplemental Material [file supp_gr.277483.122_Supplemental_code_repository.zip › Abundance_determinants_snoRNA-master/rules/clip_seq.smk]

import os
import subprocess as sp

include: "downloads.smk"
include: "data_processing.smk"
include: "figures_model_output.smk"

""" Deal with PAR-CLIP datasets."""


rule merge_bed_peaks:
    """ For each bed obtained from the PAR-CLIP datasets, merge peaks on same
        strand that overlap by summing their enrichment value. Not done for DKC1 which is 
        processed the same way but at the same time as the DKC1 eCLIP data."""
    input:
        input_beds = rules.par_clip_download.output
    output:
        merge_beds = expand(os.path.join(config['path']['par_clip'], '{rbp}_merged.bed'),
                            rbp=['NOP58_repA', 'NOP58_repB', 'NOP56', 'FBL', 'FBL_mnase'])
    conda:
        "../envs/python.yaml"
    script:
        "../scripts/python/merge_bed_peaks.py"


rule format_snoRNA_bed:
    """ Remove last 6 columns of the snoRNA bed file."""
    input:
        snoRNA_bed = rules.gtf_to_bed.output.all_sno_bed
    output:
        formated_bed = config['path']['all_sno_bed_formated']
    shell:
        "cut -f1-6 {input.snoRNA_bed} > {output.formated_bed}"

rule sort_par_clip_bed:
    """ Sort alphabetically PAR-CLIP beds."""
    input:
        beds = rules.merge_bed_peaks.output.merge_beds
    output:
        sorted_beds = expand(os.path.join(config['path']['par_clip'], '{rbp}_merged_sorted.bed'),
                            rbp=['NOP58_repA', 'NOP58_repB', 'NOP56', 'FBL', 'FBL_mnase', 'DKC1'])
    run:
        for i, bed in enumerate(input.beds):
            output_i = output.sorted_beds[i]
            sp.call("""awk -v OFS="\t" '{print $1,$2,$3,$4,".",$5}' """+bed+""" | sort -k1,1 -k2n > """+output_i, shell=True)

rule map_bed_peaks_to_sno:
    """ For each merged bed obtained from merge_bed_peaks, map the enrichment
        value of overlapping peaks to each snoRNA (return the sum of all peaks
        overlapping a snoRNA per RBP)."""
    input:
        merged_beds = rules.sort_par_clip_bed.output.sorted_beds,
        snoRNA_bed = rules.format_snoRNA_bed.output.formated_bed
    output:
        mapped_snoRNA_bed = expand(os.path.join(config['path']['par_clip'], '{rbp}_mapped_to_snoRNAs.bed'),
                            rbp=['NOP58_repA', 'NOP58_repB', 'NOP56', 'FBL', 'FBL_mnase', 'DKC1'])
    conda:
        "../envs/python.yaml"
    script:
        "../scripts/python/map_bed_peaks_to_sno.py"

rule rbp_enrichment_density:
    input:
        all_feature_df = config['path']['feature_df'],
        beds = rules.map_bed_peaks_to_sno.output.mapped_snoRNA_bed
    output:
        density = expand(os.path.join(config['figures']['density'], '{rbp}_enrichment.svg'), rbp=['NOP58_repA', 'NOP58_repB', 'NOP56', 'FBL', 'FBL_mnase', 'DKC1']),
        density_combined = os.path.join(config['figures']['density'], 'rbp_enrichment_combined.svg'),
        combined_rbp_score_df = config['path']['combined_rbp_score_df']
    params:
        color_dict = config['colors_complex']['label']
    conda:
        "../envs/python.yaml"
    script:
        "../scripts/python/graphs/rbp_enrichment_density.py"

rule rbp_enrichment_density_confusion_value:
    input:
        confusion_value_dfs = expand(rules.real_confusion_value_df.output.real_confusion_value_df, **config),
        combined_rbp_score_df = rules.rbp_enrichment_density.output.combined_rbp_score_df
    output:
        density = os.path.join(config['figures']['density'], 'combined_rbp_score_confusion_value.svg'),
        dfs = expand(os.path.join(config['path']['real_confusion_value'], '{confusion_value}_w_rbp_features.tsv'), **config)
    params:
        color_dict = config['colors_complex']['confusion_value']
    conda:
        "../envs/python.yaml"
    script:
        "../scripts/python/graphs/rbp_enrichment_density_confusion_value.py"
