# Supplementary material for: Motif conservation, stability, and host gene expression are the main drivers of snoRNA expression across vertebrates
Source: Genome Res. 2023 Apr;33(4):525–40. doi: 10.1101/gr.277483.122 (PMC10234308; doi:10.1101/gr.277483.122)
Supplement: Supplemental Material [file supp_gr.277483.122_Supplemental_code_repository.zip › Abundance_determinants_snoRNA-master/rules/conservation.smk]

import os

include: "downloads.smk"
include: "data_processing.smk"
include: "structure.smk"

#rule bw_to_bg:
#    """ Convert phastCons bigwig file into bedgraph file and sort that bedgraph
#        in place by chromosome and start."""
#    input:
#        phastcons_bigwig = rules.phastcons_download.output.phastcons
#    output:
#        phastcons_bedgraph = config['path']['phastcons_bg']
#    conda:
#        "../envs/conservation.yaml"
#    shell:
#        """bigWigToBedGraph {input.phastcons_bigwig} {output.phastcons_bedgraph} """
#
#rule sno_conservation:
#    """ For each snoRNA, get the conservation score (phastCons) across a 100
#        vertebrates for every nt composing a snoRNA (0 being not conserved and
#        1 being conserved in all vertebrates). Then take the average score
#        across all nt to generate a conservation score for each snoRNA."""
#    input:
#        phastcons_bg = rules.bw_to_bg.output.phastcons_bedgraph,
#        sno_bed = rules.gtf_to_bed.output.all_sno_bed
#    output:
#        intersection_sno_conservation = config['path']['intersection_sno_conservation'],
#        sno_conservation = config['path']['sno_conservation']
#    conda:
#        "../envs/python.yaml"
#    script:
#        "../scripts/python/sno_conservation.py"

rule fasta_per_sno_type:
    """ Create a fasta per snoRNA type out of a fasta containing all snoRNAs."""
    input:
        sno_fasta = rules.format_snoRNA_sequences.output.sno_sequences,
        snodb = rules.format_snodb.output.snodb_formatted
    output:
        cd_fasta = config['path']['all_cd_fa'],
        haca_fasta = config['path']['all_haca_fa']
    conda:
        "../envs/python.yaml"
    script:
        "../scripts/python/fasta_per_sno_type.py"


rule c_d_box_location_all:
    """ Find C, D, C' and D' motif and location (if they exist) in ALL C/D box
        snoRNAs. The output of this rule will be used to create the hamming
        distance feature for all boxes of C/D snoRNAs in the initial feature_df."""
    input:
        cd_fasta = rules.fasta_per_sno_type.output.cd_fasta
    output:
        c_d_box_location = config['path']['c_d_and_prime_box_location']
    conda:
        "../envs/python_regex.yaml"
    script:
        "../scripts/python/cd_box_location_all.py"


rule h_aca_box_location_all:
    """ Find H and ACA motif and location (if they exist) in ALL H/ACA box
        snoRNAs. The output of this rule will be used to create the hamming
        distance feature for all boxes of H/ACA snoRNAs in the initial feature_df."""
    input:
        dot_bracket = rules.rna_fold.output.mfe,
        haca_fasta = rules.fasta_per_sno_type.output.haca_fasta
    output:
        h_aca_box_location = config['path']['h_aca_box_location']
    conda:
        "../envs/python_regex.yaml"
    script:
        "../scripts/python/haca_box_location_all.py"

rule hamming_distance_box_all:
    """ Get the hamming distance per box and also a combined hamming distance
        per snoRNA boxes for all snoRNAs as input features of the models."""
    input:
        c_d_box_location = rules.c_d_box_location_all.output.c_d_box_location,
        h_aca_box_location = rules.h_aca_box_location_all.output.h_aca_box_location
    output:
        hamming_distance_box_df = config['path']['hamming_distance_box_df']
    conda:
        "../envs/python_regex.yaml"
    script:
        "../scripts/python/hamming_distance_box_all.py"


rule fasta_sequence_abundance_status:
    """ Generate a fasta of snoRNA sequence per sno_type and per abundance status
        (that will be useful for consensus_sequence_abundance_status)."""
    input:
        sno_fasta = config['path']['sno_sequences'],
        all_features_labels_df = config['path']['feature_df']
    output:
        expressed_cd = config['path']['expressed_cd_fa'],
        expressed_haca = config['path']['expressed_haca_fa'],
        not_expressed_cd = config['path']['not_expressed_cd_fa'],
        not_expressed_haca = config['path']['not_expressed_haca_fa']
    conda:
        "../envs/python.yaml"
    script:
        "../scripts/python/fasta_sequence_abundance_status.py"

rule fasta_sequence_abundance_status_length:
    """ Split the snoRNA fasta for C/D box snoRNAs into subgroups according to
        their length to see if they better align (below (small) or above (long)
        200 nt)."""
    input:
        sno_fasta = config['path']['sno_sequences'],
        all_features_labels_df = config['path']['feature_df']
    output:
        small_expressed_cd = config['path']['small_expressed_cd_fa'],
        long_expressed_cd = config['path']['long_expressed_cd_fa'],
        small_not_expressed_cd = config['path']['small_not_expressed_cd_fa'],
        long_not_expressed_cd = config['path']['long_not_expressed_cd_fa']
    conda:
        "../envs/python.yaml"
    script:
        "../scripts/python/fasta_sequence_abundance_status_length.py"

rule c_d_box_location:
    """ Find C, D, C' and D' motif and location (if they exist) in expressed vs
        not expressed C/D snoRNAs."""
    input:
        expressed_cd = rules.fasta_sequence_abundance_status.output.expressed_cd,
        not_expressed_cd = rules.fasta_sequence_abundance_status.output.not_expressed_cd
    output:
        c_d_box_location_expressed = config['path']['c_d_and_prime_box_location_expressed'],
        c_d_box_location_not_expressed = config['path']['c_d_and_prime_box_location_not_expressed']
    conda:
        "../envs/python_regex.yaml"
    script:
        "../scripts/python/cd_box_location.py"

rule h_aca_location:
    """ Find H and ACA motif (if they exist in) in expressed and not expressed
        H/ACA snoRNAs."""
    input:
        dot_bracket = rules.rna_fold.output.mfe,
        expressed_haca = rules.fasta_sequence_abundance_status.output.expressed_haca,
        not_expressed_haca = rules.fasta_sequence_abundance_status.output.not_expressed_haca
    output:
        h_aca_box_location_expressed = config['path']['h_aca_box_location_expressed'],
        h_aca_box_location_not_expressed = config['path']['h_aca_box_location_not_expressed']
    conda:
        "../envs/python_regex.yaml"
    script:
        "../scripts/python/haca_box_location.py"

rule flanking_nt_to_motifs:
    """ Get 3 nt flanking both up- and downstream of all motifs and create a
        fasta of motif plus flanking nucleotides per abundance status and sno_type."""
    input:
        expressed_cd_fa = rules.fasta_sequence_abundance_status.output.expressed_cd,
        not_expressed_cd_fa = rules.fasta_sequence_abundance_status.output.not_expressed_cd,
        expressed_haca_fa = rules.fasta_sequence_abundance_status.output.expressed_haca,
        not_expressed_haca_fa = rules.fasta_sequence_abundance_status.output.not_expressed_haca,
        c_d_box_location_expressed = rules.c_d_box_location.output.c_d_box_location_expressed,
        c_d_box_location_not_expressed = rules.c_d_box_location.output.c_d_box_location_not_expressed,
        h_aca_box_location_expressed = rules.h_aca_location.output.h_aca_box_location_expressed,
        h_aca_box_location_not_expressed = rules.h_aca_location.output.h_aca_box_location_not_expressed
    output:
        c_expressed = config['path']['c_box_expressed_flanking_nt_fa'],
        c_not_expressed = config['path']['c_box_not_expressed_flanking_nt_fa'],
        d_expressed = config['path']['d_box_expressed_flanking_nt_fa'],
        d_not_expressed = config['path']['d_box_not_expressed_flanking_nt_fa'],
        c_prime_expressed = config['path']['c_prime_box_expressed_flanking_nt_fa'],
        c_prime_not_expressed = config['path']['c_prime_box_not_expressed_flanking_nt_fa'],
        d_prime_expressed = config['path']['d_prime_box_expressed_flanking_nt_fa'],
        d_prime_not_expressed = config['path']['d_prime_box_not_expressed_flanking_nt_fa'],
        h_expressed = config['path']['h_box_expressed_flanking_nt_fa'],
        h_not_expressed = config['path']['h_box_not_expressed_flanking_nt_fa'],
        aca_expressed = config['path']['aca_box_expressed_flanking_nt_fa'],
        aca_not_expressed = config['path']['aca_box_not_expressed_flanking_nt_fa']
    conda:
        "../envs/python.yaml"
    script:
        "../scripts/python/flanking_nt_to_motifs.py"

rule convert_motif_table_to_fa:
    """ Convert table output of c_d_box_location and h_aca_location to fasta per
        motif (ex: fasta of all D box sequences per expressed C/D snoRNAs). The
        output fastas will be used to construct logo of motifs per abundance status"""
    input:
        c_d_box_location_expressed = rules.c_d_box_location.output.c_d_box_location_expressed,
        c_d_box_location_not_expressed = rules.c_d_box_location.output.c_d_box_location_not_expressed,
        h_aca_box_location_expressed = rules.h_aca_location.output.h_aca_box_location_expressed,
        h_aca_box_location_not_expressed = rules.h_aca_location.output.h_aca_box_location_not_expressed
    output:
        c_expressed = config['path']['c_box_expressed_fa'],
        c_not_expressed = config['path']['c_box_not_expressed_fa'],
        d_expressed = config['path']['d_box_expressed_fa'],
        d_not_expressed = config['path']['d_box_not_expressed_fa'],
        c_prime_expressed = config['path']['c_prime_box_expressed_fa'],
        c_prime_not_expressed = config['path']['c_prime_box_not_expressed_fa'],
        d_prime_expressed = config['path']['d_prime_box_expressed_fa'],
        d_prime_not_expressed = config['path']['d_prime_box_not_expressed_fa'],
        h_expressed = config['path']['h_box_expressed_fa'],
        h_not_expressed = config['path']['h_box_not_expressed_fa'],
        aca_expressed = config['path']['aca_box_expressed_fa'],
        aca_not_expressed = config['path']['aca_box_not_expressed_fa']
    conda:
        "../envs/python.yaml"
    script:
        "../scripts/python/convert_motif_table_to_fa.py"

rule logomaker:
    """ Create logo (consensus sequence) of c,d,c',d' boxes from sequences
        of expressed or not expressed C/D box snoRNAs. Same for H and ACA boxes."""
    input:
        box_fastas = rules.convert_motif_table_to_fa.output
    output:
        box_logos = expand(os.path.join(config['figures']['logo'], '{box}.svg'),
                            box=['expressed_c_box', 'not_expressed_c_box',
                                'expressed_d_box', 'not_expressed_d_box',
                                'expressed_c_prime_box', 'not_expressed_c_prime_box',
                                'expressed_d_prime_box', 'not_expressed_d_prime_box',
                                'expressed_h_box', 'not_expressed_h_box',
                                'expressed_aca_box', 'not_expressed_aca_box'])
    conda:
        "../envs/logomaker.yaml"
    script:
        "../scripts/python/graphs/logo_box.py"

rule logomaker_w_flanking_nt:
    """ Create logo (consensus sequence) of c,d,c',d' boxes from sequences
        of expressed or not expressed C/D box snoRNAs and with 3 flanking nt
        each side. Same for H and ACA boxes."""
    input:
        box_fastas = rules.flanking_nt_to_motifs.output
    output:
        box_logos = expand(os.path.join(config['figures']['logo_w_flanking'], '{box}.svg'),
                            box=['expressed_c_box_w_flanking_nt', 'not_expressed_c_box_w_flanking_nt',
                                'expressed_d_box_w_flanking_nt', 'not_expressed_d_box_w_flanking_nt',
                                'expressed_c_prime_box_w_flanking_nt', 'not_expressed_c_prime_box_w_flanking_nt',
                                'expressed_d_prime_box_w_flanking_nt', 'not_expressed_d_prime_box_w_flanking_nt',
                                'expressed_h_box_w_flanking_nt', 'not_expressed_h_box_w_flanking_nt',
                                'expressed_aca_box_w_flanking_nt', 'not_expressed_aca_box_w_flanking_nt'])
    conda:
        "../envs/logomaker.yaml"
    script:
        "../scripts/python/graphs/logo_box.py"

rule logomaker_wo_blank_plus_pie:
    """ Create logo (consensus sequence) of c,d,c',d' boxes from sequences
        of expressed or not expressed C/D box snoRNAs. Same for H and ACA boxes.
        Only show boxes that were found (no empty/blank space in logos). Create
        also one pie chart per logo to show the number of found motif (vs not
        found motif) per box. Show also the entropy per logo."""
    input:
        box_fastas = rules.convert_motif_table_to_fa.output
    output:
        box_logos = expand(os.path.join(config['figures']['logo'], '{box_wo_blank}.svg'),
                            box_wo_blank=['expressed_c_box_wo_blank', 'not_expressed_c_box_wo_blank',
                                'expressed_d_box_wo_blank', 'not_expressed_d_box_wo_blank',
                                'expressed_c_prime_box_wo_blank', 'not_expressed_c_prime_box_wo_blank',
                                'expressed_d_prime_box_wo_blank', 'not_expressed_d_prime_box_wo_blank',
                                'expressed_h_box_wo_blank', 'not_expressed_h_box_wo_blank',
                                'expressed_aca_box_wo_blank', 'not_expressed_aca_box_wo_blank']),
        pie_logos = expand(os.path.join(config['figures']['pie'], '{box}.svg'),
                            box=['expressed_c_box', 'not_expressed_c_box',
                                'expressed_d_box', 'not_expressed_d_box',
                                'expressed_c_prime_box', 'not_expressed_c_prime_box',
                                'expressed_d_prime_box', 'not_expressed_d_prime_box',
                                'expressed_h_box', 'not_expressed_h_box',
                                'expressed_aca_box', 'not_expressed_aca_box'])
    params:
        color_dict = config['colors_complex']['found_motif']
    conda:
        "../envs/logomaker.yaml"
    script:
        "../scripts/python/graphs/logo_box_wo_blank_plus_pie.py"
