# Supplementary material for: Motif conservation, stability, and host gene expression are the main drivers of snoRNA expression across vertebrates
Source: Genome Res. 2023 Apr;33(4):525–40. doi: 10.1101/gr.277483.122 (PMC10234308; doi:10.1101/gr.277483.122)
Supplement: Supplemental Material [file supp_gr.277483.122_Supplemental_code_repository.zip › Abundance_determinants_snoRNA-master/rules/data_processing.smk]

import os

include: "downloads.smk"

rule add_gene_biotype:
    """ Add gene biotype column to tpm file using reference table."""
    input:
        tpm_df = os.path.join(
                    config['path']['merge_coco_output'],
                    'tpm_v101.csv'),
        ref_table = config['path']['gtf_tsv_table']
    output:
        tpm_biotype = os.path.join(
                    config['path']['merge_coco_output'],
                    'tpm_w_biotype_v101.csv')
    conda:
        "../envs/python.yaml"
    script:
        "../scripts/python/add_gene_biotype.py"

rule add_HG_tpm:
    """ Add host gene abundance columns (for each tissue) for each snoRNA within
        a snoRNA dataframe."""
    input:
        tpm_biotype_df = rules.add_gene_biotype.output.tpm_biotype,
        ref_HG_table = config['path']['host_gene_df']
    output:
        sno_HG_df = config['path']['sno_tpm_df']
    conda:
        "../envs/python.yaml"
    script:
        "../scripts/python/add_HG_tpm.py"

rule abundance_cutoff:
    """ Define a cutoff to classify snoRNAs as 'expressed' or 'not_expressed'
        across tissues (this is the label that will be used by the predictor).
        Define the same cutoff for the host genes (used as another feature:
        HG expressed, not expressed or no HG). """
    input:
        tpm_df = rules.add_HG_tpm.output.sno_HG_df
    output:
        abundance_cutoff_df = config['path']['sno_tpm_df_cutoff']
    conda:
        "../envs/python.yaml"
    script:
        "../scripts/python/abundance_cutoff.py"

rule abundance_cutoff_all_biotypes:
    """ Define a cutoff to classify all types of RNA as 'expressed' or
        'not_expressed' across tissues."""
    input:
        tpm_df = rules.add_gene_biotype.output.tpm_biotype
    output:
        abundance_cutoff_df = config['path']['all_RNA_biotypes_tpm_df_cutoff']
    conda:
        "../envs/python.yaml"
    script:
        "../scripts/python/abundance_cutoff_all_biotypes.py"    

rule generate_HG_gtf:
    """ Generate a gtf containing only the host genes (including SNHG14) from a
        complete gtf. The SNHG14 gtf is generate via the rule refseq_gtf."""
    input:
        host_info_df = config['path']['host_gene_df'],
        gtf = config['path']['gtf'],
        snhg14_gtf = rules.refseq_gtf.output.snhg14_gtf
    output:
        hg_gtf = config['path']['hg_gtf']
    shell:
        """awk -v FS="," 'NR> 1 {{print $8}}' {input.host_info_df} | sort | uniq > hg_temp && """
        """grep -Ff hg_temp {input.gtf} | grep -v SNHG14 > hg_temp_gtf && """
        """cat hg_temp_gtf {input.snhg14_gtf} > {output.hg_gtf} && """
        """rm hg_temp && rm hg_temp_gtf"""

rule gtf_to_bed:
    """ Convert a gtf file into a bed file (first command) and generate out of
        it a bed file of all snoRNA genes (second command)."""
    input:
        gtf = config['path']['gtf']
    output:
        gtf_bed = config['path']['sorted_gtf_bed'],
        all_sno_bed = config['path']['all_sno_bed']
    shell:
        """awk -v OFS='\t' 'NR>6 {{print $1, $4, $5, "to_remove"$10"to_remove", $6, $7, $2, $3, $8, "to_delete"$0}}' {input.gtf} | """
        """sed -E 's/to_remove"//g; s/";to_remove//g; s/to_delete.*gene_id/gene_id/g' | """
        """sort -n -k1,1 -k2,2 > {output.gtf_bed} && """
        """awk '$8=="gene" {{print $0}}' {output.gtf_bed}  | grep snoRNA | sed 's/\t$//g; s/^/chr/g' | sort -k1,1 -k2,2n > {output.all_sno_bed}"""

rule HG_gtf_to_bed:
    """ Convert a HG gtf into a bed format."""
    input:
        HG_gtf = rules.generate_HG_gtf.output.hg_gtf
    output:
        HG_bed = config['path']['hg_bed']
    shell:
        """awk -v OFS='\t' 'NR>6 {{print $1, $4, $5, "to_remove"$10"to_remove", $6, $7, $2, $3, $8, "to_delete"$0}}' {input.HG_gtf} | """
        """sed -E 's/to_remove"//g; s/";to_remove//g; s/to_delete.*gene_id/gene_id/g' | """
        """sort -n -k1,1 -k2,2 > {output.HG_bed} """

rule filter_HG_bed:
    """ Keep only gene lines and add chr for HG bed file lines."""
    input:
        HG_gtf_bed = rules.HG_gtf_to_bed.output.HG_bed
    output:
        HG_bed = 'data/bed_files/host_genes_filtered.bed'
    shell:
        """awk '$8=="gene" {{print "chr"$0}}' {input.HG_gtf_bed} | sort -k1,1 -k2,2n > {output.HG_bed}"""

rule generate_snoRNA_beds:
    """ From a bed file containing all snoRNAs (generated via gtf_to_bed.sh) and
        a csv file containing snoRNA info (i.e. their HG), generate snoRNA bed
        files (intronic, intergenic, intronic without SNHG14 snoRNAs, only
        SNHG14 snoRNAs)"""
    input:
        all_sno_bed = rules.gtf_to_bed.output.all_sno_bed,
        sno_info_df = rules.add_HG_tpm.output.sno_HG_df
    output:
        intronic_sno_bed = os.path.join(config['path']['sno_bed'], "all_intronic_snoRNA.bed"),
        intergenic_sno_bed = os.path.join(config['path']['sno_bed'], "all_intergenic_snoRNA.bed"),
        intronic_sno_bed_wo_snhg14 = os.path.join(config['path']['sno_bed'], "all_intronic_snoRNA_wo_snhg14.bed"),
        snhg14_sno_bed = os.path.join(config['path']['sno_bed'], "snhg14_snoRNA.bed")
    conda:
        "../envs/python.yaml"
    script:
        "../scripts/python/generate_snoRNA_beds.py"

rule sno_exon_location:
    """ Get the intron number and distance to closest exons of each intronic
        snoRNA."""
    input:
        sorted_gtf_bed = rules.HG_gtf_to_bed.output.HG_bed,
        sno_tpm_df = rules.add_HG_tpm.output.sno_HG_df,
        sno_HG_coordinates = config['path']['host_gene_df'],
        sno_bed_wo_snhg14 = rules.generate_snoRNA_beds.output.intronic_sno_bed_wo_snhg14,
        snhg14_bed = rules.refseq_gtf.output.snhg14_bed,
        sno_snhg14_bed = rules.generate_snoRNA_beds.output.snhg14_sno_bed
    params:
        sno_location_exon_dir = config['path']['sno_location_exon']
    output:
        output_table = config['path']['sno_location_table']
    conda:
        "../envs/python.yaml"
    script:
        "../scripts/python/sno_location_exon.py"

rule sno_length:
    """ Get the snoRNA length for all snoRNAs (intronic and intergenic)."""
    input:
        all_sno_bed = rules.gtf_to_bed.output.all_sno_bed
    output:
        sno_length = config['path']['sno_length']
    shell:
        """awk -v OFS="\t" '{{print $4, $3-$2+1}}' {input.all_sno_bed} > {output.sno_length}"""

rule HG_functions:
    """ Associate protein-coding and non-coding host genes with their relative
        function. For protein-coding HGs, the functions were manually curated
        from Uniprot; for non-coding HGs (lncRNAs), the functions were retrieved
        from lncTarD."""
    input:
        nc_functions = rules.lncTarD_download.output.lnctard,
        host_genes = config['path']['host_gene_df'],
        pc_functions = config['path']['protein_coding_HG_functions']
    output:
        hg_function_df = config['path']['host_functions']
    conda:
        "../envs/python.yaml"
    script:
        "../scripts/python/host_functions.py"


rule format_snodb:
    """ Remove duplicates from snodb table and format column names. Add host
        gene info from 3 tables (hg biotype and function, NMD susceptibility and
        presence of dual-initiation promoters)."""
    input:
        snodb_original_table = rules.snodb_nmd_di_promoters_download.output.snodb,
        host_gene_df = config['path']['host_gene_df'],
        host_functions = rules.HG_functions.output.hg_function_df,
        nmd = rules.snodb_nmd_di_promoters_download.output.nmd,
        di_promoter = rules.snodb_nmd_di_promoters_download.output.di_promoter
    output:
        snodb_formatted = config['path']['snodb_formatted']
    conda:
        "../envs/python.yaml"
    script:
        "../scripts/python/snodb_table_formatting.py"
