# Supplementary material for: Motif conservation, stability, and host gene expression are the main drivers of snoRNA expression across vertebrates
Source: Genome Res. 2023 Apr;33(4):525–40. doi: 10.1101/gr.277483.122 (PMC10234308; doi:10.1101/gr.277483.122)
Supplement: Supplemental Material [file supp_gr.277483.122_Supplemental_code_repository.zip › Abundance_determinants_snoRNA-master/scripts/bash/svg_to_png.sh]

#!/bin/bash


## Convert svg to png in the same directory 
# The first argument given to this script is the directory in which to find the svg file(s)

dir=$1

# Iterate through all svg files
files=$(find $dir -type f -name "*.svg")

for file in $files
do
	file_wo_svg=${file::-4}
	inkscape $file --export-png=${file_wo_svg}.png
done	
