# Supplementary material for: Motif conservation, stability, and host gene expression are the main drivers of snoRNA expression across vertebrates
Source: Genome Res. 2023 Apr;33(4):525–40. doi: 10.1101/gr.277483.122 (PMC10234308; doi:10.1101/gr.277483.122)
Supplement: Supplemental Material [file supp_gr.277483.122_Supplemental_code_repository.zip › Abundance_determinants_snoRNA-master/scripts/python/all_feature_rank_df.py]

#!/usr/bin/python3
import pandas as pd
import shap
import numpy as np
import re
""" Create a dataframe containing the rank of importance for each feature
    and per model (wo RF)."""

X_train = pd.read_csv(snakemake.input.X_train, sep='\t', index_col='gene_id_sno')
X_test = pd.read_csv(snakemake.input.X_test, sep='\t', index_col='gene_id_sno')

# Instantiate log_reg model and get the SHAP ranking of its features (highest absolute value of SHAP is considered as rank 1 most predictive feature)
log_reg = pickle.load(open(snakemake.input.log_reg, 'rb'))
explainer_log_reg = shap.LinearExplainer(log_reg, shap.sample(X_train, 100, random_state=42))  # reduce number of background sample to 100
shap_values_log_reg = explainer_log_reg.shap_values(X_test)
vals_log_reg = np.abs(shap_values_log_reg).mean(0)  # mean SHAP value across all examples in X_test for each feature
feature_importance_log_reg = pd.DataFrame(list(zip(X_train.columns, vals_log_reg)), columns=['feature', 'feature_importance'])
feature_importance_log_reg.sort_values(by=['feature_importance'], ascending=False , inplace=True)
feature_importance_log_reg['feature_rank'] = feature_importance_log_reg.reset_index().index + 1  # Create a rank column for feature importance rank
feature_importance_log_reg['model'] = 'log_reg'
feature_importance_log_reg = feature_importance_log_reg.drop('feature_importance', axis=1)

# Instantiate all other 3 models (knn, gbm and svc) and get their SHAP ranking of all features
dfs = [feature_importance_log_reg]
for i, mod in enumerate(snakemake.input.other_model):
    model = pickle.load(open(mod, 'rb'))
    model_substring = re.search("results/trained_models/(.*)_trained_scale_after_split.sav", mod).group(1)  # find the model name within the pickled model name
    explainer = shap.KernelExplainer(model.predict, shap.sample(X_train, 100, random_state=42))  # reduce number of background sample to 100
    shap_values = explainer.shap_values(X_test)
    vals = np.abs(shap_values).mean(0)  # mean SHAP value across all examples in X_test for each feature
    feature_importance = pd.DataFrame(list(zip(X_train.columns, vals)), columns=['feature', 'feature_importance'])
    feature_importance.sort_values(by=['feature_importance'], ascending=False , inplace=True)
    feature_importance['feature_rank'] = feature_importance.reset_index().index + 1  # Create a rank column for feature importance rank
    feature_importance['model'] = model_substring
    feature_importance = feature_importance.drop('feature_importance', axis=1)
    dfs.append(feature_importance)

# Concat all dfs into one df
df_final = pd.concat(dfs)
df_final.to_csv(snakemake.output.rank_features_df, sep='\t', index=False)
