# Supplementary material for: Motif conservation, stability, and host gene expression are the main drivers of snoRNA expression across vertebrates
Source: Genome Res. 2023 Apr;33(4):525–40. doi: 10.1101/gr.277483.122 (PMC10234308; doi:10.1101/gr.277483.122)
Supplement: Supplemental Material [file supp_gr.277483.122_Supplemental_code_repository.zip › Abundance_determinants_snoRNA-master/scripts/python/concat_feature_rank_iterations_df.py]

#!/usr/bin/python3
import pandas as pd

""" Concat all iterations dfs (of feature rank per model) into one df."""

dfs = []
for i, df in enumerate(snakemake.input.dfs):
    temp_df = pd.read_csv(df, sep='\t')
    dfs.append(temp_df)

# Concat all dfs into one df
df_final = pd.concat(dfs)
df_final.to_csv(snakemake.output.concat_df, sep='\t', index=False)
