# Supplementary material for: Motif conservation, stability, and host gene expression are the main drivers of snoRNA expression across vertebrates
Source: Genome Res. 2023 Apr;33(4):525–40. doi: 10.1101/gr.277483.122 (PMC10234308; doi:10.1101/gr.277483.122)
Supplement: Supplemental Material [file supp_gr.277483.122_Supplemental_code_repository.zip › Abundance_determinants_snoRNA-master/scripts/python/confusion_matrix_f1.py]

#!/usr/bin/python3
import pandas as pd
from sklearn.model_selection import train_test_split
from sklearn.metrics import confusion_matrix, f1_score
import pickle

""" Return the confusion matrix associated to each model and their F1 score.
    Return also a df containing each snoRNA in the test set and their associated
    confusion matrix value (i.e. TN, FP, FN or TP)."""

# Generate the same CV, training and test sets (only the test set will be
# used in this script) that were generated in hyperparameter_tuning_cv and train_models
# (respectively 15%, 70% and 15% of all dataset examples)
df = pd.read_csv(snakemake.input.df, sep='\t', index_col='gene_id_sno')
X = df.drop('label', axis=1)
y = df['label']

# First the CV vs total_train split
X_total_train, X_cv, y_total_train, y_cv = train_test_split(X, y, test_size=0.15,
                                            random_state=42, stratify=y)

# Next the total_train is split into train and test sets (1077 and 232 correspond
# to the number of examples in train and test sets respectively to get an
# approximately 70 % and 15 % of all examples in these two datasets)
X_train, X_test, y_train, y_test = train_test_split(X_total_train, y_total_train,
                                    test_size=232, train_size=1077, random_state=42,
                                    stratify=y_total_train)


# Unpickle and thus instantiate the trained model defined by the 'models' wildcard
model = pickle.load(open(snakemake.input.pickled_trained_model, 'rb'))

# Predict label (expressed (1) or not_expressed (1)) on test data and compare to y_test
y_pred = model.predict(X_test)

# Compute the confusion matrix (where T:True, F:False, P:Positive, N:Negative)
TN, FP, FN, TP = confusion_matrix(y_test, y_pred).ravel()

# Compute F1 score
f1 = f1_score(y_test, y_pred)

# Return confusion matrix with F1 socre included
matrix_dict = {'true_negatives': TN, 'false_positives': FP,
                'false_negatives': FN, 'true_positives': TP, 'f1_score': f1}
matrix_df = pd.DataFrame(matrix_dict, index=[0])
matrix_df.to_csv(snakemake.output.confusion_matrix, sep='\t', index=False)

# Return snoRNAs and their confusion matrix value (TN, FP, FN and TP) as a df
y_test_df = pd.DataFrame(y_test)
y_test_df = y_test_df.reset_index()
y_pred_df = pd.DataFrame(y_pred)
y_pred_df.columns = ['predicted_label']

info_df = pd.concat([y_test_df, y_pred_df], axis=1)

info_df.loc[(info_df['label'] == 0) & (info_df['predicted_label'] == 0), 'confusion_matrix_val_' + snakemake.wildcards.models] = 'TN'
info_df.loc[(info_df['label'] == 0) & (info_df['predicted_label'] == 1), 'confusion_matrix_val_' + snakemake.wildcards.models] = 'FP'
info_df.loc[(info_df['label'] == 1) & (info_df['predicted_label'] == 0), 'confusion_matrix_val_' + snakemake.wildcards.models] = 'FN'
info_df.loc[(info_df['label'] == 1) & (info_df['predicted_label'] == 1), 'confusion_matrix_val_' + snakemake.wildcards.models] = 'TP'

info_df.to_csv(snakemake.output.info_df, sep='\t', index=False)
