# Supplementary material for: Motif conservation, stability, and host gene expression are the main drivers of snoRNA expression across vertebrates
Source: Genome Res. 2023 Apr;33(4):525–40. doi: 10.1101/gr.277483.122 (PMC10234308; doi:10.1101/gr.277483.122)
Supplement: Supplemental Material [file supp_gr.277483.122_Supplemental_code_repository.zip › Abundance_determinants_snoRNA-master/scripts/python/get_consensus_confusion_value_mouse.py]

#!/usr/bin/python3
import pandas as pd
import collections as coll
from statistics import mode

""" Define the consensus confusion value across the 3 models and 10 iterations. 
    Choose the confusion value based on the highest number of time predicted 
    as such across the 30 models. If 2 confusion values have an equal number of 
    votes (15 vs 15), remove randomly 1 iteration and the equality will then be 
    broken and a predominant confusion value will be chosen."""

df_paths = snakemake.input.confusion_val_df

all_mouse_sno_ids = pd.read_csv(df_paths[0], sep='\t')  # we take the first df here, but they all contain all the snoRNAs
all_mouse_sno_ids = list(all_mouse_sno_ids['gene_id_sno'])

conf_val = {}
for sno_id in all_mouse_sno_ids:
    temp_val = []
    for path in df_paths:
        df = pd.read_csv(path, sep='\t')
        df = df.filter(regex='gene_id_sno|^confusion_matrix_val')
        val = df[df['gene_id_sno'] == sno_id].values[0][1]
        temp_val.append(val)
    if 15 in coll.Counter(temp_val).values():  # if there is an equality in confusion value votes (ex: 15 TN vs 15 FP)
        del temp_val[0]  # remove first iteration for all three models
        del temp_val[9]
        del temp_val[18]
        consensus = mode(temp_val)
        conf_val[sno_id] = consensus
    else:
        consensus = mode(temp_val)
        conf_val[sno_id] = consensus

# Create df from dict
final_df = pd.DataFrame(conf_val.items(), columns=['gene_id_sno', 'consensus_confusion_value'])
final_df.to_csv(snakemake.output.consensus_conf_val_df, sep='\t', index=False)
