# Supplementary material for: Motif conservation, stability, and host gene expression are the main drivers of snoRNA expression across vertebrates
Source: Genome Res. 2023 Apr;33(4):525–40. doi: 10.1101/gr.277483.122 (PMC10234308; doi:10.1101/gr.277483.122)
Supplement: Supplemental Material [file supp_gr.277483.122_Supplemental_code_repository.zip › Abundance_determinants_snoRNA-master/scripts/python/get_host_gene_biotype_mouse.py]

#!/usr/bin/python3
import pandas as pd

""" Get the host gene biotype for all mouse snoRNA genes (protein_coding, non_coding or intergenic)."""


host_info_df = pd.read_csv(snakemake.input.host_info_df, sep='\t') 
gtf = pd.read_csv(snakemake.input.gtf, sep='\t', names=['chr', 'start', 'end', 'gene_id', 'dot', 'strand', 'feature', 'dot2', 'attributes'])
gtf = gtf[['gene_id', 'attributes']]

print(host_info_df)
print(gtf)
