# Supplementary material for: Motif conservation, stability, and host gene expression are the main drivers of snoRNA expression across vertebrates
Source: Genome Res. 2023 Apr;33(4):525–40. doi: 10.1101/gr.277483.122 (PMC10234308; doi:10.1101/gr.277483.122)
Supplement: Supplemental Material [file supp_gr.277483.122_Supplemental_code_repository.zip › Abundance_determinants_snoRNA-master/scripts/python/map_bed_peaks_to_sno.py]

#!/usr/bin/python3
from pybedtools import BedTool

merged_beds = snakemake.input.merged_beds
snoRNA_bed = BedTool(snakemake.input.snoRNA_bed)
output_beds = snakemake.output.mapped_snoRNA_bed

# Map the enrichment value of overlapping peaks to each snoRNA (return the sum of all peaks
#overlapping a snoRNA per RBP).
for i, path in enumerate(merged_beds):
    bed = BedTool(path)
    mapped_bed = snoRNA_bed.map(b=bed, s=True, c="4", o="sum").saveas(output_beds[i])
