# Supplementary material for: Motif conservation, stability, and host gene expression are the main drivers of snoRNA expression across vertebrates
Source: Genome Res. 2023 Apr;33(4):525–40. doi: 10.1101/gr.277483.122 (PMC10234308; doi:10.1101/gr.277483.122)
Supplement: Supplemental Material [file supp_gr.277483.122_Supplemental_code_repository.zip › Abundance_determinants_snoRNA-master/scripts/python/merge_coco_cc_output.py]

#!/usr/bin/python3
import pandas as pd
import os

""" Generate a merged dataframe of all tissues output from coco cc (one df for
    the count, one for the cpm and one for the tpm) """

input_directory = snakemake.input.input_dir
output_directory = snakemake.output.output_dir

# Generate the count, cpm and tpm list of tissue dataframes
count_temp = []
cpm_temp = []
tpm_temp = []
dir_list = os.listdir(input_directory)
sorted_dir_list = sorted(dir_list)
for file in sorted_dir_list:
    file_name = file.split('.')[0]
    df = pd.read_csv(input_directory+file, sep='\t')
    if file_name == 'Brain_1':  # Add gene_id and gene_name column in the list only one time (for the first tissue here)
        gene_id = df[['gene_id', 'gene_name']]
        count_temp.append(gene_id)
        cpm_temp.append(gene_id)
        tpm_temp.append(gene_id)

    count, cpm, tpm = df[['count']], df[['cpm']], df[['tpm']]
    count.columns, cpm.columns, tpm.columns = [file_name], [file_name], [file_name]
    count_temp.append(count)
    cpm_temp.append(cpm)
    tpm_temp.append(tpm)

# Generate the count, cpm and tpm dataframes
count_df, cpm_df, tpm_df = pd.concat(count_temp, axis=1), pd.concat(cpm_temp, axis=1), pd.concat(tpm_temp, axis=1)
count_df.to_csv(output_directory+'count_v101.csv', index=False)
cpm_df.to_csv(output_directory+'cpm_v101.csv', index=False)
tpm_df.to_csv(output_directory+'tpm_v101.csv', index=False)
