# Supplementary material for: Motif conservation, stability, and host gene expression are the main drivers of snoRNA expression across vertebrates
Source: Genome Res. 2023 Apr;33(4):525–40. doi: 10.1101/gr.277483.122 (PMC10234308; doi:10.1101/gr.277483.122)
Supplement: Supplemental Material [file supp_gr.277483.122_Supplemental_code_repository.zip › Abundance_determinants_snoRNA-master/scripts/python/predict_mouse_snoRNA_label.py]

#!/usr/bin/python3
import pandas as pd
import pickle
from sklearn.preprocessing import StandardScaler
from sklearn.model_selection import train_test_split, StratifiedKFold
from sklearn.utils import shuffle
import numpy as np
from sklearn.preprocessing import OneHotEncoder
from sklearn.preprocessing import LabelEncoder

""" Scale features based on the training sets used to train the models and
    predict the abundance status of mouse snoRNAs."""
all_iterations = ["manual_first", "manual_second", "manual_third", "manual_fourth",
                "manual_fifth", "manual_sixth", "manual_seventh", "manual_eighth",
                "manual_ninth", "manual_tenth"]
manual_iteration = snakemake.wildcards.manual_iteration
idx = all_iterations.index(manual_iteration)
random_state = snakemake.params.random_state
human_feature_df_0 = pd.read_csv(snakemake.input.human_snoRNA_feature_df, sep='\t')
feature_df = pd.read_csv(snakemake.input.feature_df, sep='\t')

# Label-encode the label column manually
feature_df.loc[feature_df['abundance_cutoff'] == 'expressed', 'label'] = 1
feature_df.loc[feature_df['abundance_cutoff'] == 'not_expressed', 'label'] = 0
feature_df = feature_df.drop(columns=['gene_name', 'abundance_cutoff'])

numerical_features_label = feature_df.copy()
numerical_features_label = numerical_features_label.select_dtypes(include=['int64', 'float64'])

# Convert categorical features (astype 'object') into numpy array, convert the
# strings in that array into numbers with LabelEncoder and then one-hot encode this numerical array
dfs = [feature_df[['gene_id_sno']]]
feature_df = feature_df.drop(columns=['gene_id_sno'])
df_cat = feature_df.select_dtypes(include=['object'])
cols = df_cat.columns
for i, col in enumerate(cols):
    df_cat = feature_df[[col]]

    # Convert column into numpy array
    array_cat = df_cat.values.reshape(-1, 1)  # -1 infers the length of df_cat

    # Transform string array into numerical array
    le = LabelEncoder()
    df_cat[col+'_cat'] = le.fit_transform(df_cat[col])

    # Get the string that is linked to each numerical category created by LabelEncoder
    label_dict = dict(zip(le.classes_, le.transform(le.classes_)))
    labels = list(label_dict.keys())

    # One-hot encode the numerical array that was created
    enc = OneHotEncoder(handle_unknown='ignore')
    one_hot_array = enc.fit_transform(df_cat[[col+'_cat']]).toarray()
    enc_df = pd.DataFrame(one_hot_array, columns=labels)

    dfs.append(enc_df)

# Concat all one-hot encoded categorical columns
final_df = pd.concat(dfs, axis=1)

# Concat numerical features and label at the end and set index as sno_id
final_df = pd.concat([final_df, numerical_features_label], axis=1)
final_df = final_df.set_index('gene_id_sno')

# Keep only relevant columns
y_mouse = final_df['label']
final_df = final_df[['sno_mfe', 'terminal_stem_mfe', 'combined_box_hamming', 'host_expressed']]


# Unpickle and thus instantiate the trained model defined by the 'models' wildcard
model = pickle.load(open(snakemake.input.pickled_trained_model, 'rb'))

# Fill NaN with -5
human_feature_df_0 = human_feature_df_0.fillna(-5)
human_feature_df = human_feature_df_0.copy()
human_feature_df = shuffle(human_feature_df, random_state=random_state)

# Keep only top 4 features
X = human_feature_df.drop('label', axis=1)
X = X[['gene_id_sno', 'sno_mfe', 'terminal_stem_mfe', 'combined_box_hamming', 'host_expressed']]  # same order as in final_df that we want to predict
y = human_feature_df['label']

# Configure the cross-validation strategy (StratifiedKFold where k=10)
# This serves only to split in ten equal folds, no cross-validation is done to this point
kf = StratifiedKFold(n_splits=10, shuffle=True, random_state=random_state)

# Get the corresponding test set (10% of total df) for that manual iteration
i = 0
for total_train_index, test_index in kf.split(X, y):
    if i == idx:
        X_test = X.loc[test_index]
        y_test = y.loc[test_index]

        # Split the total_train into cv and train test (respectively 10 and 80 % of the total df (i.e. 11.1% and 88.9% of 1386 snoRNAs))
        X_total_train = X.loc[total_train_index]
        y_total_train = y.loc[total_train_index]
        X_train, X_cv, y_train, y_cv = train_test_split(X_total_train, y_total_train,
                                    test_size=0.111, train_size=0.889, random_state=random_state,
                                    stratify=y_total_train)
        X_train = X_train.drop('gene_id_sno', axis=1)
        # Scale by substracting mean and dividing by stdev
        scaler = StandardScaler().fit(X_train)
    i+=1

# Scale final_df (all mouse snoRNAs with top4 features) by the same scaling factor used to scale the training set
scaled_feature_df = scaler.transform(final_df)

# Predict label (expressed (1) or not_expressed (0)) on mouse snoRNAs
y_pred = model.predict(scaled_feature_df)
prediction_df = pd.DataFrame(y_pred, index=final_df.index, columns=['predicted_label'])
prediction_df = prediction_df.reset_index()
prediction_df.to_csv(snakemake.output.predicted_label_df, sep='\t', index=False)

# Save also scaled_feature_df and real label as dfs
scaled_feature_df = pd.DataFrame(scaled_feature_df, index=final_df.index, columns=final_df.columns)
scaled_feature_df = scaled_feature_df.reset_index()
scaled_feature_df.to_csv(snakemake.output.scaled_feature_df, sep='\t', index=False)
y_mouse.to_csv(snakemake.output.label_df, sep='\t', index=False)
