# Supplementary material for: Motif conservation, stability, and host gene expression are the main drivers of snoRNA expression across vertebrates
Source: Genome Res. 2023 Apr;33(4):525–40. doi: 10.1101/gr.277483.122 (PMC10234308; doi:10.1101/gr.277483.122)
Supplement: Supplemental Material [file supp_gr.277483.122_Supplemental_code_repository.zip › Abundance_determinants_snoRNA-master/scripts/python/graphs/decision_plot_TN.py]

#!/usr/bin/python3
from warnings import simplefilter
simplefilter(action='ignore', category=UserWarning)  # ignore all user warnings
import pandas as pd
from sklearn.model_selection import train_test_split
import matplotlib.pyplot as plt
import shap
import numpy as np
import subprocess as sp

""" Create a shap decision plot per specific snoRNAs that are true negatives in
    all 4 models."""
output_path = snakemake.params.decision_plot_TN
log = snakemake.output.shap_local_TN_log
true_negatives = snakemake.params.true_negatives
sp.call("mkdir -p "+output_path+" &> "+log, shell=True)


# Generate the same CV, training and test sets (only the test set will be
# used in this script) that were generated in hyperparameter_tuning_cv and train_models
# (respectively 15%, 70% and 15% of all dataset examples)
df = pd.read_csv(snakemake.input.df, sep='\t', index_col='gene_id_sno')
X = df.drop('label', axis=1)
y = df['label']

# First the CV vs total_train split
X_total_train, X_cv, y_total_train, y_cv = train_test_split(X, y, test_size=0.15,
                                            random_state=42, stratify=y)

# Next the total_train is split into train and test sets (1077 and 232 correspond
# to the number of examples in train and test sets respectively to get an
# approximately 70 % and 15 % of all examples in these two datasets)
X_train, X_test, y_train, y_test = train_test_split(X_total_train, y_total_train, test_size=232, train_size=1077, random_state=42, stratify=y_total_train)


# Unpickle and thus instantiate the model represented by the 'models' wildcard
# Instantiate the explainer using the X_train as background data and X_test to generate shap local values for one snoRNA
if snakemake.wildcards.models == "log_reg":
    model = pickle.load(open(snakemake.input.pickled_trained_model, 'rb'))
    explainer = shap.LinearExplainer(model, shap.sample(X_train, 100, random_state=42))  # reduce number of background sample to 100
    for sno_id in true_negatives:
        shap_values = explainer.shap_values(X_test.loc[sno_id, :])  # Select one snoRNA
        plt.rcParams['svg.fonttype'] = 'none'
        fig, ax = plt.subplots(1, 1, figsize=(15, 15))
        shap.decision_plot(explainer.expected_value, shap_values,
                        X_test.loc[sno_id, :], show=False, feature_display_range=slice(-1, -50, -1), link='logit')
        plt.savefig(output_path+sno_id+"_"+snakemake.wildcards.models+"_all_features_test_set_100_background.svg", bbox_inches='tight', dpi=600)

else:
    model2 = pickle.load(open(snakemake.input.pickled_trained_model, 'rb'))
    explainer2 = shap.KernelExplainer(model2.predict, shap.sample(X_train, 100, random_state=42)) # reduce number of background sample to 100
    for sno_id in true_negatives:
        shap_values2 = explainer2.shap_values(X_test.loc[sno_id, :])  # Select one snoRNA
        plt.rcParams['svg.fonttype'] = 'none'
        fig, ax = plt.subplots(1, 1, figsize=(15, 15))
        shap.decision_plot(explainer2.expected_value, shap_values2, X_test.loc[sno_id, :], show=False, feature_display_range=slice(-1, -50, -1))
        plt.savefig(output_path+sno_id+"_"+snakemake.wildcards.models+"_all_features_test_set_100_background.svg", bbox_inches='tight', dpi=600)
