# Supplementary material for: Motif conservation, stability, and host gene expression are the main drivers of snoRNA expression across vertebrates
Source: Genome Res. 2023 Apr;33(4):525–40. doi: 10.1101/gr.277483.122 (PMC10234308; doi:10.1101/gr.277483.122)
Supplement: Supplemental Material [file supp_gr.277483.122_Supplemental_code_repository.zip › Abundance_determinants_snoRNA-master/scripts/python/graphs/density_features_simple.py]

#!/usr/bin/python3
import pandas as pd
import functions as ft
import numpy as np

df = pd.read_csv(snakemake.input.df, sep='\t')

# Generate a simple density plot of numerical_features without a hue
ft.density(df[snakemake.wildcards.numerical_features],
        snakemake.wildcards.numerical_features, 'Density', '',
        snakemake.output.density_features_simple, color=snakemake.params.simple_color)
