# Supplementary material for: Motif conservation, stability, and host gene expression are the main drivers of snoRNA expression across vertebrates
Source: Genome Res. 2023 Apr;33(4):525–40. doi: 10.1101/gr.277483.122 (PMC10234308; doi:10.1101/gr.277483.122)
Supplement: Supplemental Material [file supp_gr.277483.122_Supplemental_code_repository.zip › Abundance_determinants_snoRNA-master/scripts/python/graphs/density_normalized_mfe_split.py]

#!/usr/bin/python3
import pandas as pd
import functions as ft

df = pd.read_csv(snakemake.input.df, sep='\t')

# Create column of sno mfe normalized by snoRNA length
df['sno_mfe_length_normalized'] = df['sno_mfe'] / df['sno_length']

# Generate a density plot of the sno_mfe normalized by sno_length with a hue of abundance_cutoff_2
# for either C/D and H/ACA snoRNAs separately
cd = df[df['sno_type'] == 'C/D']
haca = df[df['sno_type'] == 'H/ACA']
hues = list(pd.unique(df['abundance_cutoff_2']))
df_list_cd = []
df_list_haca = []
colors = []
color_dict = snakemake.params.hue_color

for hue in hues:
    temp_df_cd = cd[cd['abundance_cutoff_2'] == hue]['sno_mfe_length_normalized']
    df_list_cd.append(temp_df_cd)
    temp_df_haca = haca[haca['abundance_cutoff_2'] == hue]['sno_mfe_length_normalized']
    df_list_haca.append(temp_df_haca)
    color = color_dict[hue]
    colors.append(color)


ft.density_x(df_list_cd, 'Normalized snoRNA stability (kcal/mol*nt)', 'Density', 'linear', '',
        colors, hues, snakemake.output.density_features_cd)

ft.density_x(df_list_haca,'Normalized snoRNA stability (kcal/mol*nt)' , 'Density', 'linear', '',
        colors, hues, snakemake.output.density_features_haca)
